# Supplementary material for: Insect Decline—Evaluation of Potential Drivers of a Complex Phenomenon
Source: Insects. 2024 Dec 23;15(12):1021. doi: 10.3390/insects15121021 (PMC11676483; doi:10.3390/insects15121021)
Supplement: Supplementary file 1 [file insects-15-01021-s001.zip]

Archive with 6 entries (6 files):
- insects-3278199-supplementary/Appendix A - All variables.xlsx
- insects-3278199-supplementary/Appendix B - Endpoints.xlsx
- insects-3278199-supplementary/Appendix C - Pesticide calculations.xlsx
- insects-3278199-supplementary/Appendix D - Insect. Seed treatments in Germany.xlsx
- insects-3278199-supplementary/Appendix E - Figures.pdf
- insects-3278199-supplementary/Appendix F - Statistical analysis.pdf
