# Supplementary material for: Insect Decline—Evaluation of Potential Drivers of a Complex Phenomenon
Source: Insects. 2024 Dec 23;15(12):1021. doi: 10.3390/insects15121021 (PMC11676483; doi:10.3390/insects15121021)
Supplement: Supplementary file 1 [file insects-15-01021-s001.zip › insects-3278199-supplementary/Appendix A - All variables.xlsx]

## Sheet: Sheet 1 - All variables
	g per day	In 1000 ha	In 1000 ha	In 1000 ha	In 1000 ha	In 1000 ha	In 1000 ha	In 1000 ha	In 1000 ha	In 1000 ha	In 1000 ha	In 1000 ha	In 1000 ha	In 1000 ha	In 1000 ha	In 1000 ha	In 1000 ha	In 1000 ha	In 1000 ha	In 1000 ha	In 1000 ha	In 1000 ha	In 1000 ha	In 1000 ha	In 1000 ha	In 1000 ha	In 1000 ha	In 1000 ha	In 1000 ha	In 1000 ha	In 1000 ha	In 1000 ha	In 1000 ha	In 1000 ha	In 1000 ha	In 1000 ha	In ha	In ha	In units	In units	In 1000 t	In 1000 t	In dt/ha	In 1000 t	In dt/ha	in 1000 t	In dt/ha	in 1000 t	In dt/ha
Year	Insect Biomass	Arable land	Fallow land	Permanent grassland	Meadows	Pastures and mowing pastures	Real pastures	Extensive grassland	Bread cereals	Fodder cereals	Cereals total	Winter cereals	Spring cereals	Leguminose	Field grass	Corn*	Grain corn	Silage corn	Plants harvested green	Rape and canola	Winter rape	Wheat total	Winter wheat	Spring wheat	Rye	Winter barley	Spring barley	Oat	Summer mixed grain	Triticale	Potatoes	Sugar beets	Vegetables	Orchards	Spring cereals *	Winter cereals *	Arable land cultivated per farmer	Grassland cultivated per farmer	No farmer managing grassland	No farmer managing arable land	Nitrogen fertilizer	Phospat fertilizer	Meadows yield dt ha	Meadows harvest	Cereals total yield	Cereals total-harvest	Silage maize yield	Silage maize harvest	Winter rape yield
1989	8.82	1090.19	14.226	478.013	111.294	357.062	133.552	9.657	376.715	295.065	671.78	261.023	5.887	1.677	15.711	210.442	58.106	152.336	170.67	35.459	34.559	266.91	261.023	5.887	53.24	243.315	37.919	56.565	4.473	9.357	17.14	79.422	13.36	3.576	104.844	566.935	15.1902	6.96898	67.7	71.5	NA	NA	80.6	896.51	57.6	3881.01	477.4	6495.44	33.8
1990	6.46254	1089.3	19.453	473.636	110.082	353.911	131.251	9.643	351.636	299.58	651.216	251.738	4.067	1.608	16.523	211.443	61.88	149.563	169.061	52.123	51.095	255.805	251.738	4.067	55.095	247.998	26.652	40.736	3.181	21.749	18.355	79.422	12.935	3.5	74.636	576.58	NA	NA	NA	NA	231.453	82.505	78.9	868.28	54.6	3561.9	434.3	7272.05	27.9
1991	3.23425	1098.84	28.678	469.274	90.473	370.4	104.68	8.401	331.427	294.631	626.058	242.162	3.471	2.303	16.529	226.747	72.623	154.124	174.418	55.93	54.848	245.633	242.162	3.471	47.691	223.993	22.424	38.103	2.719	45.495	22.705	79.548	18.142	3.442	66.717	559.341	16.5857	7.39834	62.961	66.236	261.548	74.078	77.7	702.52	68	4261.97	446.7	6884.75	32.6
1992	5.81974	1097.73	39.325	461.751	88.786	364.579	101.779	8.386	322.845	288.727	611.572	244.324	3.568	2.47	18.572	229.649	76.884	152.765	175.1	54.621	52.653	247.892	244.324	3.568	38.623	214.099	23.375	36.33	2.66	48.593	27.105	76.642	19.253	3.41	65.933	545.639	NA	NA	NA	NA	274.174	63.023	75.9	673.52	63.8	3908.7	440.2	6724.7	29.9
1993	8.75086	1102.75	90.399	459.396	86.916	364.162	100.602	8.319	309.164	265.069	574.233	227.62	4.448	3.111	19.74	231.867	83.074	148.793	173.64	40.406	38.891	232.068	227.62	4.448	41.872	189.958	20.247	35.224	2.486	52.379	26.74	76.995	19.179	3.464	62.405	511.829	18.0297	7.66044	58.9	60.7	293.509	52.392	77.9	677.3	64.2	3693.4	485.8	7228.41	31.7
1994	7.44771	1100.15	91.525	457.585	85.459	361.84	96.98	8.255	324.729	242.834	567.563	237.141	6.572	3.191	20.531	234.428	82.589	151.839	177.64	42.883	41.104	243.713	237.141	6.572	40.972	162.299	26.456	40.044	2.907	49.172	26.314	76.352	20.184	3.576	75.979	489.584	NA	NA	NA	NA	226.718	47.158	71.8	613.62	63.4	3619.4	424.8	6450.26	28
1995	4.85137	1096.52	87.958	455.13	72.648	373.541	82.701	7.939	322.975	249.178	572.153	246.972	2.895	2.669	19.653	226.463	77.659	148.804	173.672	44.034	42.977	249.867	246.972	2.895	42.444	172.06	20.744	30.664	2.334	54.041	29.867	76.964	22.276	3.588	56.637	515.517	15.2472	8.08901	55.792	71.989	217.026	45.783	74.6	549.21	70.3	4027.5	418.9	6232.67	31.5
1996	NA	1094.38	69.903	451.18	72.443	370.777	81.487	7.96	320.838	258.384	579.222	251.474	2.262	2.419	19.435	232.133	83.523	148.61	173.35	41.602	40.675	253.736	251.474	2.262	38.934	175.64	20.124	28.168	2.307	60.312	33.444	77.956	22.467	3.547	52.861	526.36	NA	NA	NA	NA	211.845	46.238	75.6	547.5	74.1	4303.7	457.9	6805.05	30.2
1997	NA	1091.86	53.063	448.737	71.21	369.223	80.683	8.304	334.342	259.072	593.414	256.239	7.66	3.435	22.241	237.888	90.783	147.105	174.953	40.751	40.056	263.899	256.239	7.66	40.157	170.824	29.169	30.286	2.494	56.585	27.993	76.75	23.475	3.544	69.609	523.805	21.1621	8.4236	51.7	51.2	218.014	38.567	76.5	545.08	74.7	4432.74	468.5	6891.54	32.7
1998	NA	1088.03	50.158	444.736	70.474	365.847	78.817	8.415	338.628	268.429	607.057	270.393	3.231	3.105	21.556	216.894	80.269	136.625	163.181	45.519	44.79	273.624	270.393	3.231	40.322	178.527	20.476	24.682	2.39	67.036	28.877	76.913	23.65	3.606	50.779	556.278	NA	NA	NA	NA	269.018	46.87	79.8	562.44	64.8	3937.92	438.5	5990.88	31.2
1999	6.63352	1064.48	70.48	424.458	64.887	351.864	72.014	8.106	292.924	251.364	544.288	220.447	19.066	2.969	27.703	231.226	89.873	141.353	168.439	49.272	47.701	239.513	220.447	19.066	22.038	151.513	48.79	31.373	2.26	48.802	31.03	75.262	23.551	3.623	101.489	442.8	23.4595	9.60877	44.174	45.363	262.34	48.215	78.7	515.99	73.9	4018.92	469.3	6633.68	33
2000	4.99724	1059.71	62.968	419.009	62.282	348.742	73.312	7.985	313.144	263.417	576.561	258.493	3.875	3.201	19.524	211.7	78.712	132.988	157.718	47.719	46.699	262.368	258.493	3.875	27.313	170.671	19.899	23.463	1.632	71.214	32.865	70.505	21.974	3.263	48.869	527.691	NA	NA	NA	NA	214.299	34.926	70.2	484.29	70.6	4070.97	490.1	6517.96	31.7
2001	2.56177	1064.85	65.957	420.708	63.249	349.289	68.589	8.17	305.17	266.262	571.432	253.559	3.495	3.055	22.206	215.97	87.867	128.103	156.868	45.447	44.745	257.054	253.559	3.495	25.934	171.792	21.284	22.182	1.086	72.1	30.141	71.717	23.477	3.626	48.047	523.385	25.387	10.2451	41.2	41.6	200.988	31.568	65.6	422.02	81.4	4641.07	487.9	6250.7	37.3
2002	NA	1051.9	63.7	417.4	61.9	347	67.3	8.5	304.64	262.7	567.34	256.4	2.7	2.8	21.7	206.4	82.5	123.9	152.2	50	49	259.1	256.4	2.7	23.54	171.8	17.4	22	1.1	72.4	29.9	71.3	NA	NA	43.2	524.14	NA	NA	NA	NA	189.376	55.642	84	519.8	72.6	4120.9	495.5	6139.1	31.6
2003	6.03333	1079.3	71.4	432.8	65.3	356.6	68	10.8	305.08	265.3	570.38	253.8	7	2.8	22.7	217.6	89.7	127.9	157.1	52.181	50.877	260.8	253.8	7	17.98	172.3	28	26.3	1.4	63.6	30.8	69.9	NA	NA	62.7	507.68	25.9915	10.3	42.018	41.525	188.073	35.583	67.8	443	70.1	4003.1	451.7	5775.5	30.7
2004	5.45865	1078.2	54.8	430.3	62.4	354.9	67.3	12	312.903	261.782	574.685	266.028	4.376	4.4	24	214.4	86.2	128.2	158.7	57	56.13	270.404	266.028	4.376	20	176.41	19.622	22.499	1.132	64.618	33.671	69.182	26.5	3.7	47.629	527.056	NA	NA	NA	NA	163.591	20.109	81.2	514.5	77.2	4434.5	477.7	6123.5	39
2005	3.17358	1089.5	56.7	432.2	65.8	355	65.1	11.4	320.4	249.2	569.6	278.1	3.4	4.9	28	223	89.8	133.2	166.6	63.1	60.2	281.5	278.1	3.4	18.3	170.6	17.2	20.6	1.4	60	29	63.9	27.2	3.7	42.6	527	28.0781	11.0255	39.2	38.4	173.002	17.26	85.6	563.2	75.4	4291.3	487.8	6494.6	38.3
2006	4.1592	1071.8	46.4	420.8	64	343.9	61.8	12.8	317	257.8	574.8	275.7	3	6.5	27.4	219.5	83.9	135.6	170.5	68.8	65.6	278.7	275.7	3	19.9	188.5	15.3	18.4	1.1	52.9	30.5	56.7	26.6	3.7	37.8	537	NA	NA	NA	NA	148.926	13.562	77.3	495.2	71.2	4090.8	307.2	2696.2	38.2
2007	1.8339	1065.7	43.3	424.3	65.202	345.5	61	13.6	307.699	242.243	549.942	266.922	2.495	6.98	27.7	229.957	83.332	146.625	182.9	75.122	72.988	269.417	266.922	2.495	21.33	174.64	14.64	16.953	1.059	51.905	31.739	62.018	25.6	3.6	35.147	514.796	29.8668	11.231	37.775	35.886	164.914	31.268	79.4	517.87	63.3	3480.35	421.7	4328.25	35
2008	1.87315	1066.5	15.9	422.7	64.3	344.4	61.9	14.1	329.5	242.2	571.7	289.8	3	6.9	30	260	103.1	156.9	195.5	60.4	59.1	292.8	289.8	3	19.3	172.6	15.5	17.4	1.4	52.7	30	53.6	26	3.8	37.3	534.4	NA	NA	NA	NA	147.351	17.832	76.9	494.7	78.9	4508.7	514.9	8077.7	36.5
2009	1.68549	1075.9	12.3	410.1	96.2	295.6	NA	18.4	330.8	244.5	575.3	293.3	2.3	7.4	33.7	256.7	105.1	151.6	193.5	68	66.1	295.6	293.3	2.3	20.5	173.2	14.2	14.7	1	56.1	30.3	56.6	26.5	3.7	32.2	543.1	NA	NA	NA	NA	147.834	22.039	75.2	723	79.6	4578.3	490.8	7440.2	42.5
2010	2.33255	1052.3	11.4	396.8	145.5	219.5	NA	31.7	315.228	229.975	545.203	283.57	3.2	3.6	38.2	264.6	105	159.6	206.8	68.6	68.1	286.77	283.57	3.2	16.09	161.773	9.635	12.363	1.331	57.236	31.074	53.743	26.965	3.222	26.529	518.674	35.7861	14.4141	27.528	29.406	185.694	35.65	71.1	1034.12	70.1	3822.9	427.9	6828.3	40.1
2011	4.41176	1060.6	10.3	385.2	148.1	206.7	NA	30.4	306.5	213.9	520.4	272.9	4.5	4	43.3	281.6	104.6	177	228.9	66.6	66.3	277.4	272.9	4.5	17.6	144.9	11.4	11.5	1.2	56.4	32.6	60	28.8	3.4	28.6	491.8	36.5724	14.3731	26.8	29	147.417	18.309	57.2	846.9	71.6	3728.7	490.9	8687.4	36.4
2012	2.24629	1045.2	9.4	387.1	181.9	176.8	NA	28.4	280.9	222.3	503.2	236.5	14.8	4.8	43.6	292.4	108.5	183.9	237.4	64.9	64.5	251.3	236.5	14.8	18.2	114	51	11.4	1.2	56.1	27.4	57.1	27.3	2.9	78.4	424.8	37.0638	14.9459	25.9	28.2	148.327	22.284	71.2	1295.7	76	3822.1	473.6	8708	39
2013	1.766	1065.4	9.7	384.2	175.4	175.6	NA	33.3	311	217.1	528.1	277	3.9	4.2	40.9	284.4	103.9	180.5	233.1	69.8	69.2	280.9	277	3.9	21.8	136.9	10.7	8.3	1.9	67.7	31.3	51.7	28.4	2.8	24.8	503.4	38.1864	14.834	25.9	27.9	147.661	13.568	60.6	1063.4	83.2	4392.8	446.1	8051.4	41.4
2014	1.57547	1055.2	9.5	389	188.8	169.1	NA	31	304.8	215.1	519.9	276.1	3.2	5.6	36	286.2	107.3	178.9	226.8	67.3	66.9	279.3	276.1	3.2	18.2	135.2	8.5	7.3	1.1	70.3	31.5	54	30.3	2.8	20.1	499.8	38.7941	15.1362	25.7	27.2	155.013	16.967	69.1	1304.4	84.4	4385.5	485.3	8682.7	42.9
2015	NA	1049	14.7	391.7	199.8	164.2	NA	27.8	302.8	223.2	526	274.1	5.1	4.3	30.9	292.6	101.7	190.9	231.8	57	55.8	279.2	274.1	5.1	16.6	136.4	14.4	7	1.6	70.8	28.5	47.8	28.9	3.1	28.1	497.9	39.5849	15.3608	25.5	26.5	163.217	17.31	57	1139.1	82.9	4358.8	475.5	9076.5	40.3
2016	2.49292	1035.2	14.9	392	211	155.1	NA	25.9	292.589	221.7	514.289	265.4	3.3	4.2	30	285.3	88.6	196.7	235.2	59	58.7	268.7	265.4	3.3	16.59	140.2	11.9	7.3	1	68.6	31	48.4	28.655	2.74	23.5	490.789	39.5226	15.3279	25.575	26.193	153.954	11.469	60.1	1269.2	74.9	3852.6	428.8	8432.9	38.5
2017	NA	1044.5	15.2	400.2	208.5	160.8	NA	30.9	289.7	212.7	502.4	262.6	2.4	5.1	31.9	284.4	99.8	184.6	228.9	57.1	56.7	265	262.6	2.4	16.9	136.2	9.3	7.8	1.2	66	31.1	61	31.4	3.4	20.7	481.7	40.7054	15.7064	25.48	25.66	147.342	8.043	58.5	1220.7	73.5	3694.6	502.8	9281.6	39
2018	NA	1040	16.8	395.8	209.2	160.2	NA	26.4	272.3	213.1	485.4	240.7	6.5	5.6	32.2	294.1	88.5	205.6	247.7	58.1	57.2	247.2	240.7	6.5	17.9	135.4	16.1	7.2	1.6	60	33.2	61.7	29.9	3	31.4	454	41.2535	15.8765	24.93	25.21	145.015	8.21	36.2	756.5	72.8	3534.1	369.9	7607	34.8
2019	NA	1064.3	25.8	415.8	225.2	161.8	NA	28.8	284.7	213.3	498	250.8	2.6	10.2	33.4	291.7	85.8	205.9	256.3	40.4	40.3	253.4	250.8	2.6	24.6	146.4	8.8	6.7	0	58.2	40.5	59.3	30.7	2.8	18.1	480	41.0293	15.2141	27.33	25.94	134.265	13.975	49.8	1122.3	76.7	3826	407.3	8385.4	36.9
2020	2.9	1047.87	25.154	411.497	212.738	166.321	NA	31.805	275.225	215.155	490.38	230.6	3.445	11.07	34.45	294.427	79.726	214.701	267.291	41.396	40.871	234.045	230.6	3.445	33.579	146.8	9.219	7.601	0.337	58.618	36.722	50.677	31.531	2.304	20.602	469.598	41.1269	15.261	26.964	25.479	125.762	15.649	41.3	878.3	75.6	3831.9	437.4	9406.8	38.6
2021	2.86	1059.5	24.2	418.9	214	169.4	NA	34.7	283.9	205.6	489.5	234.4	2.4	11.3	34.5	293.7	79.5	214.2	267	44.7	44	236.8	234.4	2.4	39.5	141.1	7	7.6	0	57.5	37.2	54.3	31	2.2	17	472.5	41.3544	15.3725	27.25	25.62	NA	NA	55.7	1192.6	72.3	3541.9	514.5	11018.2	36.5
2022	NA	1059.5	25.1	412.8	225.5	156.3	NA	30.2	288	198.6	486.6	241	4.5	11.5	34.2	287.5	87	200.5	253.4	52.2	50.7	245.5	241	4.5	35	133.8	9.4	7.5	0	55.4	38.9	54.2	28.9	2.5	21.4	465.2	NA	NA	NA	NA	NA	NA	46.8	1056.2	80.3	3912.5	385.1	7721.7	45.1
																* calculated "Grain corn + Silage corn"																			* calcultated variables; Spring cereals: spring wheat, spring barley, oat, summer mixed grain; Winter cereals: winter wheat, winter barley, triticale, rye
																																									https://www.statistischebibliothek.de/mir/receive/DESerie_mods_00000073		https://www.statistischebibliothek.de/mir/receive/DESerie_mods_00000335
	Hallman et al. (2017)	Fachserie 3 Reihe 3.1.2																																							Fachserie / 4 / 8 / 2		Fachserie / 3 / 3 / 2 / 1
	Flight period	https://www.statistischebibliothek.de/mir/receive/DESerie_mods_00000307
	Mühlethaler et al. (2023)
[truncated: 44 more columns]

## Sheet: Sheet 2 - combined variables
All entries in 1000 ha
	Permanent grassland = Sum of "Meadows", "Pastures" and "Extensive grassland"	Meadows		Pastures = Sum of "mowing pastures" and "real pastures" until 2009	Mowing pastures	Real pastures		Extensive grassland = Sum of all variables in Row J to N	Litter pasture and pasture for rough grazing	Permanent Grassland taken out of management	Hardscabble permanent grassland	Permanent grassland taken out of management with entitlement for subsidies	Hardscabble permanent grassland e.g. Litter pasture and pasture for rough grazing		Grain corn = Sum of "Grain corn" and "Corn-Cob-Mix"	Grain corn	Corn-Cob-Mix				Fallow land	Fallow land without renewable/energy crops	Fallow land including areas with entitlement for subsidies	Fallow land with entitlement for subsidies	Fallow land without entitlement for subsidies	Fallow land with or without entitlement for subsidies
1989	478.013	111.294		357.062	223.507	133.555		9.657	9.657						58.106	17.432	40.974			1989	14.226	14.226
1990	473.636	110.082		353.911	222.662	131.249		9.643	9.643						61.88	23.245	38.635			1990	19.453	19.453
1991	469.274	90.473		370.4	265.717	104.683		8.401	8.401						72.623	29.188	43.437			1991	28.678	28.678
1992	461.751	88.786		364.579	262.813	101.766		8.386	8.386						76.884	31.222	45.662			1992	39.325	39.325
1993	459.396	86.916		364.162	263.562	100.6		8.319	8.319						83.074	33.712	49.362			1993	90.399	90.399
1994	457.585	85.459		361.84	264.864	98.976		8.255	8.285						82.589	35.463	47.126			1994	91.525	91.525
1995	455.13	72.648		373.541	290.835	82.706		7.939	7.939						77.659	28.565	49.094			1995	87.958	87.958
1996	451.18	72.443		370.777	289.289	81.488		7.96	7.96						83.523	34.087	49.436			1996	69.903	69.903
1997	448.737	71.21		369.223	288.539	80.684		8.304	8.304						90.783	32.621	58.162			1997	53.063	53.063
1998	444.736	70.474		365.847	287.026	78.821		8.415	8.415						80.269	30.28	49.989			1998	50.158	50.158
1999	424.458	64.887		351.864	279.846	72.018		8.106	7.718						89.873	32.534	57.326			1999	70.48	70.431
2000	419.009	62.282		348.742	275.43	73.312		7.985	7.985						78.712	29.949	48.763			2000	62.968	62.968
2001	420.708	63.249		349.289	280.704	68.585		8.17	8.17						87.867	35.198	52.669			2001	65.957	65.957
2002	417.4	61.9		347	279.743	67.278		8.5	8.459						82.5	31.231	51.239			2002	63.7		63.745
2003	432.8	65.3		356.6	288.6	68.03		10.8	10.817						89.7	35.194	54.476			2003	71.4		71.362
2004	430.3	62.4		354.9	287.6	67.3		12	12						86.3	66.3	20			2004	54.8	54.8
2005	432.2	65.8		355	289.9	65.1		11.4	11.4						89.8	30.5	59.4			2005	56.7	56.7
2006	420.8	64		343.9	289.9	65.1		12.8	12.3	0.5					83.9	66.7	20.6			2006	46.4	46.4
2007	424.3	65.202		345.5	282.1	61.8		13.6	12.8	0.7					83.332	28.3	55.6			2007	43.3	43.3
2008	422.7	64.3		344.4	284.5	60.9		14.1	12.8	1.3					103.1	28.7	54.6			2008	15.9	15.9
2009	410.1	96.2		295.6	282.5	61.9		18.4	15.5	2.9					105.1	39.7	63.4			2009	12.3	12.3
2010	396.8	145.5		219.5	211.1	84.5		31.7			27.11	4.65			105	44.2	60.8			2010	11.4			10.055	1.353
2011	385.2	148.1		206.7	No longer separated			30.4			25.6	4.8			104.6	No longer separated	No longer separated			2011	10.3			9.2	1.1
2012	387.1	181.9		176.8				28.4			23.5	4.9			108.5					2012	9.4			8.4	1
2013	384.2	175.4		175.6				33.3			27.1	6.2			103.9					2013	9.7			8.9	0.8
2014	389	188.8		169.1				31			27.1	3.9			107.3					2014	9.5			8.7	0.8
2015	391.7	199.8		164.2				27.8			23.2	4.6			101.7					2015	14.7			12.7	2
2016	392	211		155.1				25.9			21.868	4.04			88.6					2016	14.9			13.539	1.411
2017	400.2	208.5		160.8				30.9			24.7	6.2			99.8					2017	15.2			14.1	1.1
2018	395.8	209.2		160.2				26.4			23.6	2.8			88.5					2018	16.8			14.4	2.4
2019	415.8	225.2		161.8				28.8			27.3	1.5			85.8					2019	25.8			25.8
2020	411.497	212.738		166.321				31.805				0.632	31.805		79.726					2020	25.154					25.154
2021	418.9	214		169.4				34.7					34.7		79.5					2021	24.2					24.2
2022	412.8	225.5		156.3				30.2					30.2		87					2022	25.1					25.1
									(German: Streuwiesen und Hutungen)		(German: ertragsarmes Dauergrünland)	(German: aus d. Erz. gen. Dauergrünl. mit Beihilfe- / Prämienanspruch)	(German: ertragsarmes Dauergrünland (z. B. Hutungen, Heiden, Hutungen))									(German:Stilllegungsflächen (ohne nachwachsende Rohstoffe), Brache)	(German: Brache (einschl. stillgelegter Flächen mit Beihilferegelung))	(German: Brache mit Beihilfe- / Prämienanspruch)	(German: Brache ohne Beihilfe- / Prämienanspruch)	(German: Brache mit oder ohne Beihilfe- / Prämienanspruch)

## Sheet: Sheet 3 - Urban area
Information on the different aspects of urban areas were published only sporadically until the year 2008 by the German federal statistical office.																						Urban and Traffic area = Sum of "Buildings and open space", "Factory area without dumps", "Recreational Area", "Traffic area" and "Cemeteries"
The variable considered most relevant was Urban and Traffic area which equals, according to the German federal statiscial office, the sum of "Buildings and open space", "Factory area without dumps", "Recreational Area", "Traffic area" and "Cemeteries"
After 2015, data assessment by the German federal statistical office changed and only the variables "Urban and traffic area" and "Cemetries" remained constant.
In a separat document of state parlament, information on the different variables were stated for the years 1990 to 2002. However, compared to the dataset of the German fedearl statistical office, data entries for cemetries were missing
To combine all data entries from both sources, the variable "urban area" was created which is the sum of "Buildings and open space", "Factory area without dumps", "Recreational area" and "traffic area" for the data from the state parlament and the "Urban and traffic area" minus the "Cemetries" area from the German federal statistical office
All entries in 1000 ha
	Urban area as used in the anaysis and stated in Sheet 1													Buildings and open space	Factory area (total)	Dumps	Traffic area	Forest	Water	Recreational Area	Cemeteries	Urban and traffic area	Urban area	(Urban and traffic area without cemeteries)		Source
	643.3	1989	Buildings and open space	Factory area (total)	Dumps	Factory area without dumps	Recreational Area	Traffic area	Forest	Urban area	Sum of "Buildings and open space", "Factory area without dumps", "Recreational area" and "traffic area"		1989	374.5	34.4	17.9	215.4	840	56.9	36.9	5.7	649	643.3			https://www.statistischebibliothek.de/mir/receive/DEHeft_mods_00133394
	652.604	1990	380.287	34.6446	17.9958	16.6488	38.4569	217.212	842.215	652.604			1990
	657.21	1991	383.046	34.3018	17.9012	16.4006	39.2957	218.468	842.609	657.21			1991
	661.476	1992	385.625	34.7039	18.2303	16.4736	39.9448	219.433	842.444	661.476			1992	385.626	34.705	18.231	219.432	842.443	58.778	39.945	6.197	667.675	661.478			https://www.statistischebibliothek.de/mir/receive/DEHeft_mods_00133395
	667.378	1993	389.626	35.128	18.4663	16.6617	40.5262	220.564	842.522	667.378			1993
	671.903	1994	392.834	35.451	18.9223	16.5287	40.9085	221.632	842.507	671.903			1994
	679.536	1995	399.755	35.7048	19.2769	16.4279	41.3448	222.008	842.035	679.536			1995
	683.508	1996	403.313	35.7757	19.4041	16.3716	41.0937	222.729	842.482	683.508			1996	403.313	35.776	19.404	222.73	842.482	60.707	41.094	7.181	690.689	683.508			https://www.statistischebibliothek.de/mir/receive/DEHeft_mods_00133396
	689.206	1997	407.194	35.7886	19.3539	16.4347	42.0317	223.546	842.033	689.206			1997
	693.958	1998	409.357	35.1035	18.7219	16.3816	43.8115	224.408	842.561	693.958			1998
	700.957	1999	414.144	35.6351	19.4037	16.2314	44.8283	225.753	842.202	700.957			1999
	706.994	2000	417.137	35.2075	18.9565	16.251	46.8047	226.801	843.626	706.994			2000	417.137	35.2075	18.9565	226.801	843.626	62.8047	46.8	7.734	714.727	706.993			https://www.statistischebibliothek.de/mir/servlets/MCRFileNodeServlet/DEHeft_derivate_00059034/FS-3-5-1-2001.pdf			Aus der 2004 Tabelle
	712.908	2001	420.145	35.4532	19.2028	16.2504	48.5505	227.962	846.054	712.908			2001
	718.71	2002	423.499	35.5499	19.1485	16.4014	49.6903	229.119	846.499	718.71			2002
	NA	2003											2003
	729.061	2004											2004	42.7482	36.0365	19.4213	231.807	849.344	64.5797	53.1	7.9	736.961	729.061			https://www.statistischebibliothek.de/mir/receive/DEHeft_mods_00010745
	NA	2005	Source:										2005
	NA	2006	https://www.landtag.nrw.de/Dokumentenservice/portal/WWW/dokumentenarchiv/Dokument/ZPBGD040543.pdf;jsessionid=57251CBC33F3190BF5B6E36ABD5F38D3										2006
	NA	2007											2007
	749.499	2008											2008	433.962	36.1589	19.0754	238.143	86.8648	65.8884	60.31	8.201	757.7	749.499			https://www.statistischebibliothek.de/mir/receive/DEHeft_mods_00007661
	752.877	2009	Summe der Nutzungsarten: Gebäude- und Freifläche, Betriebsfläche (ohne Abbauland), Erholungsfläche, Verkehrsfläche, Friedhof. "Siedlungs- und Verkehrsfläche" und "versiegelte Fläche" können nicht gleichgesetzt werden, da in die Siedlungs- und Verkehrsfläche auch unbebaute und nicht versiegelte Flächen eingehen.										2009	434.325	36.2305	19.0188	239.238	870.726	66.3232	62.1015	8.19529	761.072	752.877			https://www.statistischebibliothek.de/mir/receive/DEHeft_mods_00007658
	757.111	2010											2010	435.7	36.1	18.3	240.3	873.2	66.9	63.3979	8.17328	765.285	757.111			https://www.statistischebibliothek.de/mir/receive/DEHeft_mods_00010281
	761.106	2011											2011	437.027	36.4348	18.2816	241.235	875.381	67.0273	64.6912	7.82721	768.933	761.106			https://www.statistischebibliothek.de/mir/receive/DEHeft_mods_00016682
	764.627	2012											2012	436.366	38.7296	18.8072	242.119	877.957	67.1029	66.2196	8.09886	772.726	764.627			https://www.statistischebibliothek.de/mir/receive/DEHeft_mods_00021437
	767.97	2013											2013	436.433	39.3663	18.6597	243.588	879.842	67.1365	67.2419	8.14813	776.118	767.97			https://www.statistischebibliothek.de/mir/receive/DEHeft_mods_00027971
	771.2	2014											2014	437.3	39.6	19	244.5	882.8	66.7	68.7	8.2	779.4	771.2			https://www.statistischebibliothek.de/mir/receive/DEHeft_mods_00034767
	774.6	2015											2015	437.7	40.3	19.6	245.5	887.8	66.2	70.8	8.2	782.8	774.6			https://www.statistischebibliothek.de/mir/receive/DEHeft_mods_00062202
	770.855	2016											2016		0	0	0	0	0	0	9.023	779.878	770.855
	773.146	2017											2017		0	0	0	0	0	0	9.015	782.161	773.146
	775.058	2018											2018		0	0	0	0	0	0	8.985	784.043	775.058
	778.043	2019											2019		0	0	0	0	0	0	8.948	786.991	778.043
	780.097	2020											2020		0	0	0	0	0	0	8.987	789.084	780.097
	782.081	2021											2021		0	0	0	0	0	0	8.976	791.057	782.081
	812.399	2022

## Sheet: Sheet 4 - Imputed variables
We first imputed missing predictor values using either linear regression or linear imputation to enable us to analyze the dataset with a regression model.
Year	Urban area	Urban area with imputed values	Forest	Forest with imputed values	Arable land cultivated per farmer	Arable land cultivated per farmer with imputed values	Grassland cultivated per farmer	Grassland cultivated per farmer with umputed variables	Nitrogen fertilizer	Nitrogen fertilizer with imputed values	Mean dairy cows per barn	Mean dairy cows per barn with umputed variables	Power of bioenergy plants (sum)	Power of bioenergy plants (sum) (imputed)	Power of wind turbines (sum)	Power of wind turbines (sum) (imputed)	Tons milk per cow	Tons milk per cow (imputed)
1989	643.3	643.3	840	840	15.1902	15.1902	6.96898	6.96898	NA	231.453	18.2911	18.2911	NA	0.36	0.18	0.18	5.31311	5.31311
1990	652.604	652.604	842.215	842.215	NA	15.4364	NA	7.23321	231.453	231.453	18.8357	18.8357	0.36	0.36	0.783	0.783	5.37058	5.37058
1991	657.21	657.21	842.609	842.609	16.5857	16.5857	7.39834	7.39834	261.548	261.548	19.2397	19.2397	0.81	0.81	2.518	2.518	5.35869	5.35869
1992	661.476	661.476	842.444	842.444	NA	17.9253	NA	7.51388	274.174	274.174	21.0555	21.0555	0.81	0.81	6.773	6.773	5.55624	5.55624
1993	667.378	667.378	842.522	842.522	18.0297	18.0297	7.66044	7.66044	293.509	293.509	21.2058	21.2058	0.81	0.81	14.398	14.398	5.88224	5.88224
1994	671.903	671.903	842.507	842.507	NA	16.186	NA	7.88754	226.718	226.718	23.2812	23.2812	0.86	0.86	32.508	32.508	5.83644	5.83644
1995	679.536	679.536	842.035	842.035	15.2472	15.2472	8.08901	8.08901	217.026	217.026	24.083	24.083	0.86	0.86	65.403	65.403	5.98582	5.98582
1996	683.508	683.508	842.482	842.482	NA	17.7202	NA	8.19339	211.845	211.845	26.1917	26.1917	5.759	5.759	105.987	105.987	6.1619	6.1619
1997	689.206	689.206	842.033	842.033	21.1621	21.1621	8.4236	8.4236	218.014	218.014	26.7015	26.7015	6.189	6.189	153.177	153.177	6.07938	6.07938
1998	693.958	693.958	842.561	842.561	NA	22.7961	NA	8.97128	269.018	269.018	NA	27.9043	7.404	7.404	206.787	206.787	6.3812	6.3812
1999	700.957	700.957	842.202	842.202	23.4595	23.4595	9.60877	9.60877	262.34	262.34	30.2475	30.2475	20.5675	20.5675	263.497	263.497	6.46216	6.46216
2000	706.994	706.994	843.626	843.626	NA	24.462	NA	10.0563	214.299	214.299	NA	33.0758	88.3755	88.3755	420.517	420.517	6.85593	6.85593
2001	712.908	712.908	846.054	846.054	25.387	25.387	10.2451	10.2451	200.988	200.988	35.3831	35.3831	118.782	118.782	746.542	746.542	6.60316	6.60316
2002	718.71	718.71	846.499	846.499	NA	25.684	NA	10.2239	189.376	189.376	NA	36.4813	131.613	131.613	1143.17	1143.17	6.89025	6.89025
2003	NA	723.94	NA	847.109	25.9915	25.9915	10.3	10.3	188.073	188.073	37.3066	37.3066	144.077	144.077	1534.87	1534.87	6.94837	6.94837
2004	729.061	729.061	849.344	849.344	NA	26.9574	NA	10.6944	163.591	163.591	NA	38.8492	216.904	216.904	1778.57	1778.57	7.05461	7.05461
2005	NA	734.568	NA	853.727	28.0781	28.0781	11.0255	11.0255	173.002	173.002	40.6915	40.6915	347.969	347.969	1953.42	1953.42	7.18813	7.18813
2006	NA	740.149	NA	859.293	NA	28.8433	NA	10.9937	148.926	148.926	NA	42.1558	478.816	478.816	2117.82	2117.82	7.38745	7.38745
2007	NA	745.296	NA	864.712	29.8668	29.8668	11.231	11.231	164.914	164.914	42.9318	42.9318	551.628	551.628	2294.35	2294.35	7.39527	7.39527
2008	749.499	749.499	868.648	868.648	NA	31.7602	NA	12.314	147.351	147.351	NA	43.1211	601.889	601.889	2324.95	2324.95	7.09597	7.09597
2009	752.877	752.877	870.726	870.726	NA	34.0017	NA	13.664	147.834	147.834	44.1045	44.1045	656.906	656.906	2544.15	2544.15	7.10726	7.10726
2010	757.111	757.111	873.2	873.2	35.7861	35.7861	14.4141	14.4141	185.694	185.694	46.784	46.784	736.991	736.991	2632.23	2632.23	7.30178	7.30178
2011	761.106	761.106	875.381	875.381	36.5724	36.5724	14.3731	14.3731	147.417	147.417	49.5318	49.5318	902.87	902.87	2774.15	2774.15	7.61392	7.61392
2012	764.627	764.627	877.957	877.957	37.0638	37.0638	14.9459	14.9459	148.327	148.327	52.6597	52.6597	937.192	937.192	2913.56	2913.56	7.63695	7.63695
2013	767.97	767.97	879.842	879.842	38.1864	38.1864	14.834	14.834	147.661	147.661	56.671	56.671	971.021	971.021	3131.66	3131.66	7.63785	7.63785
2014	771.2	771.2	882.8	882.8	38.7941	38.7941	15.1362	15.1362	155.013	155.013	59.6049	59.6049	1004.9	1004.9	3385.65	3385.65	7.84207	7.84207
2015	774.6	774.6	887.8	887.8	39.5849	39.5849	15.3608	15.3608	163.217	163.217	62.1025	62.1025	1006.43	1006.43	3744.51	3744.51	7.87893	7.87893
2016	770.855	770.855	891.9	891.9	39.5226	39.5226	15.3279	15.3279	153.954	153.954	67.5213	67.5213	1008.17	1008.17	4289.86	4289.86	7.76599	7.76599
2017	773.146	773.146	897.57	897.57	40.7054	40.7054	15.7064	15.7064	147.342	147.342	71.407	71.407	1010.97	1010.97	5120.99	5120.99	8.06461	8.06461
2018	775.058	775.058	903.276	903.276	41.2535	41.2535	15.8765	15.8765	145.015	145.015	72.7134	72.7134	1013.64	1013.64	5473.06	5473.06	8.23624	8.23624
2019	778.043	778.043	906.56	906.56	41.0293	41.0293	15.2141	15.2141	134.265	134.265	74.5964	74.5964	1021.17	1021.17	5595.41	5595.41	8.96977	8.96977
2020	780.097	780.097	909.23	909.23	41.1269	41.1269	15.261	15.261	125.762	125.762	76.1171	76.1171	1028.2	1028.2	5852.76	5852.76	9.27388	9.27388
2021	782.081	782.081	911.518	911.518	41.3544	41.3544	15.3725	15.3725	NA	125.762	77.0742	77.0742	NA	1028.2	NA	5852.76	9.29424	9.29424
2022	NA	782.081	NA	911.518	NA	41.3544	NA	15.3725	NA	125.762	79.7919	79.7919	NA	1028.2	NA	5852.76	NA	9.29424
