# Supplementary material for: Insect Decline—Evaluation of Potential Drivers of a Complex Phenomenon
Source: Insects. 2024 Dec 23;15(12):1021. doi: 10.3390/insects15121021 (PMC11676483; doi:10.3390/insects15121021)
Supplement: Supplementary file 1 [file insects-15-01021-s001.zip › insects-3278199-supplementary/Appendix B - Endpoints.xlsx]

## Sheet: Endpoints insecticides
Substance	Species	Organism type	Endpoint type	Endpoint	Endpoint Unit	Source	Comment
Abamectin	Typhlodromus pyri	Predatory Mite	LC50	0.09	g/ha	PPDB
Acetamiprid	Aphidius rhopalosiphi	Parasitic Wasp	LC50	2	g/ha	EFSA conclusion of Acetamiprid	extended lab test
alpha-Cypermethrin	Typhlodromus pyri	Predatory Mite	LC50	0.0019	g/ha	EFSA conclusion of alpha-Cypermethrin
beta-Cyfluthrin	Aphidius rhopalosiphi	Parasitic Wasp	LC50	0.0025	g/ha	EFSA conclusion of beta-Cyfluthrin
Bifenthrin	Typhlodromus pyri	Predatory Mite	LC50	0.113	g/ha	EFSA conclusion of Bifenthrin	extended lab test
Chlorantraniliprole	Typhlodromus pyri	Predatory Mite	LC50	750	g/ha	PPDB
Chlothianidin	Aphidius rhopalosiphi	Parasitic Wasp	LC50	1.086	g/ha	PPDB
Cypermethrin	Typhlodromus pyri	Predatory Mite	LC50	0.0029	g/ha	PPDB
Deltamethrin	Typhlodromus pyri	Predatory Mite	LC50	0.00439	g/ha	PPDB
Diflubenzuron	Typhlodromus pyri	Predatory Mite	LC50	144	g/ha	PPDB
Dimethoat	Aphidius rhopalosiphi	Parasitic Wasp	LC50	0.014	g/ha	PPDB
Esfenvalerat	Typhlodromus pyri	Predatory Mite	LC50	0.084	g/ha	EFSA conclusion of Esfenvalerat	extended lab test
Etofenprox	Aphidius rhopalosiphi	Parasitic Wasp	LC50	0.42	g/ha	PPDB
Fenoxycarb	Aphidius rhopalosiphi	Parasitic Wasp	LC50	463	g/ha	PPDB
Flonicamid	Typhlodromus pyri	Predatory Mite	LC50	80	g/ha	PPDB
gamma-Cyhalothrin	Typhlodromus pyri	Predatory Mite	LC50	0.0006	g/ha	PPDB
Imidachloprid	Aphidius rhopalosiphi	Parasitic Wasp	LC50	0.022	g/ha	PPDB
Indoxacarb	Aphidius rhopalosiphi	Parasitic Wasp	LC50	5.1	g/ha	EFSA conclusion of Indoxacarb
lambda-Cyhalothrin	Typhlodromus pyri	Predatory Mite	LC50	0.0037	g/ha	EFSA conclusion of lambda-Cyhalothrin	In PPDB the T. pyri endpoint of the extended lab study is stated.
Methamidophos			NA	NA		No endpoint
Methiocarb	Aphidius rhopalosiphi	Parasitic Wasp	LC50	0.47	g/ha	PPDB
Methoxyfenozide	Aphidius rhopalosiphi	Parasitic Wasp	LC50	192	g/ha	PPDB
Milbemectine			NA	NA		No endpoint
Oxydemeton-methyl	Typhlodromus pyri	Predatory Mite	LC50	0.375	g/ha	EFSA conclusion of Oxydemeton-methyl
Parathion			NA	NA		No endpoint
Parathion-methyl			NA	NA		No endpoint
Phosalone	Typhlodromus pyri	Predatory Mite	LC50	45.8	g/ha	PPDB
Phosphamidon			NA	NA		No endpoint
Pirimicarb	Aphidius rhopalosiphi	Parasitic Wasp	LC50	620	g/ha	PPDB
Prosulfocarb	Aphidius rhopalosiphi	Parasitic Wasp	LC50	41.8	g/ha	PPDB
Pymetrozin	Typhlodromus pyri	Predatory Mite	LC50	1200	g/ha	PPDB
Spinosad	Aphidius rhopalosiphi	Parasitic Wasp	LC50	0.37	g/ha	PPDB
Spirotetramat	Typhlodromus pyri	Predatory Mite	LC50	0.33	g/ha	PPDB
tau-Fluvalinat	Typhlodromus pyri	Predatory Mite	LC50	0.049	g/ha	PPDB
Tebufenozid	Typhlodromus pyri	Predatory Mite	LC50	165.4	g/ha	PPDB
Thiacloprid	Typhlodromus pyri	Predatory Mite	LC50	0.33	g/ha	PPDB
Thiamethoxam	Aphidius rhopalosiphi	Parasitic Wasp	LC50	0.13	g/ha	EFSA conclusion of Thiamethoxam	extended lab test
Triflumuron	Aphidius rhopalosiphi	Parasitic Wasp	LC50	300	g/ha	EFSA conclusion of Triflumuron
zeta-Cypermethrin	Aphidius rhopalosiphi	Parasitic Wasp	LC50	5.48	g/ha	PPDB

## Sheet: Endpoints fungicides
Substance	Species	Organism type	Endpoint type	Endpoint	Endpoint Unit	Source	Comment
Azoxystrobin	Aphidius rhopalosiphi	Parasitic Wasp	LC50	1000	g/ha	PPDB
Benalaxyl-M	Typhlodromus pyri	Predatory Mite	LC50	172.2	g/ha	PPDB
Benomyl	Typhlodromus pyri	Predatory Mite	LC50	30	g/ha	EFSA conclusion of Carbendazim	Carbendazim Main Metabolite
Benthiavalicarb	Typhlodromus pyri	Predatory Mite	LC50	75	g/ha	PPDB	as Benthiavalicarb-isopropyl
Benzovindiflupyr	Aphidius rhopalosiphi	Parasitic Wasp	LC50	282.5	g/ha	PPDB
Bitertanol	Aphidius rhopalosiphi	Parasitic Wasp	LC50	1000	g/ha	PPDB
Bixafen	Aphidius rhopalosiphi	Parasitic Wasp	LC50	36.5	g/ha	PPDB
Boscalid	Typhlodromus pyri	Predatory Mite	LC50	3600	g/ha	PPDB
Captan	Aphidius rhopalosiphi	Parasitic Wasp	LC50	3200	g/ha	PPDB
Carbendazim	Typhlodromus pyri	Predatory Mite	LC50	30	g/ha	EFSA conclusion of Carbendazim
Chlorothalonil	Aphidius rhopalosiphi	Parasitic Wasp	LC50	262	g/ha	PPDB
Copper hydroxide	Aphidius rhopalosiphi	Parasitic Wasp	LC50	50	g/ha	PPDB
Copper oxychloride	Aphidius rhopalosiphi	Parasitic Wasp	LC50	3.97	g/ha	PPDB
Cyazofamid	Aphidius rhopalosiphi	Parasitic Wasp	LC50	209.4	g/ha	PPDB
Cyflufenamid	Aphidius rhopalosiphi	Parasitic Wasp	LC50	50	g/ha	PPDB
Cymoxanil	Typhlodromus pyri	Predatory Mite	LC50	480	g/ha	PPDB
Cyproconazole	Typhlodromus pyri	Predatory Mite	LC50	29.4	g/ha	PPDB
Cyprodinil	Aphidius rhopalosiphi	Parasitic Wasp	LC50	1470	g/ha	PPDB
Dichlofluanid			NA	NA		No Endpoint
Difenoconazole	Typhlodromus pyri	Predatory Mite	LC50	112	g/ha	PPDB
Dimethomorph	Typhlodromus pyri	Predatory Mite	LC50	2210	g/ha	PPDB
Dimoxystrobin	Typhlodromus pyri	Predatory Mite	LC50	200	g/ha	EFSA conclusion of Dimoxystrobin
Dithianon	Typhlodromus pyri	Predatory Mite	LC50	750	g/ha	PPDB
Dodin	Aphidius rhopalosiphi	Parasitic Wasp	LC50	1800	g/ha	PPDB
Epoxiconazole	Typhlodromus pyri	Predatory Mite	LC50	246	g/ha	EFSA conclusion of Epoxiconazole
Famoxadone	Typhlodromus pyri	Predatory Mite	LC50	2240	g/ha	PPDB
Fenarimol			NA	NA		No Endpoint
Fenbuconazole	Aphidius rhopalosiphi	Parasitic Wasp	LC50	136	g/ha	EFSA conclusion of Fenbuconazole
Fenhexamid	Typhlodromus pyri	Predatory Mite	LC50	4970	g/ha	PPDB
Fenpropidin	Typhlodromus pyri	Predatory Mite	LC50	750	g/ha	EFSA conclusion of Fenpripodin	aged-residue study
Fenpropimorph	Aphidius rhopalosiphi	Parasitic Wasp	LC50	25.7	g/ha	PPDB
Fentin-acetat			NA	NA		No Endpoint
Fentin-hydroxid			NA	NA		No Endpoint
Fluazinam	Typhlodromus pyri	Predatory Mite	LC50	34.3	g/ha	EFSA conclusion of Fluazinam
Fludioxonil	Aphidius rhopalosiphi	Parasitic Wasp	LC50	125	g/ha	EFSA conclusion of Fludioxonil
Fluopicolide	Typhlodromus pyri	Predatory Mite	LC50	7130	g/ha	PPDB
Fluopyram	Typhlodromus pyri	Predatory Mite	LC50	2000	g/ha	PPDB
Fluoxastrobin	Aphidius rhopalosiphi	Parasitic Wasp	LC50	80	g/ha	EFSA conclusion of Fluoxastrobin
Fluquinconazole	Typhlodromus pyri	Predatory Mite	LC50	149.4	g/ha	PPDB
Flusilazole			NA	NA		No Endpoint
Fluxapyroxad	Typhlodromus pyri	Predatory Mite	LC50	8	g/ha	PPDB
gamma-Cyhalothrin	Typhlodromus pyri	Predatory Mite	LC50	0.0006	g/ha	PPDB
Iprodione	Typhlodromus pyri	Predatory Mite	LC50	6750	g/ha	PPDB
Isopyrazam	Aphidius rhopalosiphi	Parasitic Wasp	LC50	41.2	g/ha	PPDB
Kresoxim-methyl	Typhlodromus pyri	Predatory Mite	LC50	148.8	g/ha	PPDB
Mancozeb	Typhlodromus pyri	Predatory Mite	LC50	21.47	g/ha	PPDB
Mandipropamid	Aphidius rhopalosiphi	Parasitic Wasp	LC50	827	g/ha	PPDB
Maneb			NA	NA		No Endpoint
Mefentrifluconazole	Typhlodromus pyri	Predatory Mite	LC50	7.69	g/ha	PPDB
Mepanipyrim	Aphidius rhopalosiphi	Parasitic Wasp	LC50	1000	g/ha	PPDB
Mepiquat	Aphidius rhopalosiphi	Parasitic Wasp	LC50	1366	g/ha	PPDB	As Mepiquat-chloride
Metalaxyl	Aphidius rhopalosiphi	Parasitic Wasp	LC50	30.4	g/ha	PPDB
Metconazole	Typhlodromus pyri	Predatory Mite	LC50	180	g/ha	EFSA conclusion of Metconazole (2x 90 g/ha)
Metiram			NA	NA		No Endpoint
Metrafenone	Typhlodromus pyri	Predatory Mite	LC50	300	g/ha	PPDB
Myclobutanil			NA	NA		PPDB
Paclobutrazole	Aphidius rhopalosiphi	Parasitic Wasp	LC50	16.7	g/ha	PPDB
Penconazole	Typhlodromus pyri	Predatory Mite	LC50	10	g/ha	EFSA conclusion of Penconazole
Picoxystrobin	Typhlodromus pyri	Predatory Mite	LC50	12.6	g/ha	PPDB
Potassium bicarbonate	Typhlodromus pyri	Predatory Mite	LC50	5568	g/ha	PPDB
Prochloraz	Typhlodromus pyri	Predatory Mite	LC50	44.3	g/ha	PPDB
Propamocarb	Typhlodromus pyri	Predatory Mite	EC50	360	g/ha	PPDB	as hydrochloride salt
Propiconazole	Typhlodromus pyri	Predatory Mite	LC50	18.8	g/ha	PPDB
Proquinazid	Typhlodromus pyri	Predatory Mite	LC50	47.85	g/ha	PPDB
Prothioconazole	Aphidius rhopalosiphi	Parasitic Wasp	LC50	90.45	g/ha	PPDB
Pyraclostrobin	Aphidius rhopalosiphi	Parasitic Wasp	LC50	8	g/ha	PPDB
Pyrazophos			NA	NA		No Endpoint
Pyrimethanil	Aphidius rhopalosiphi	Parasitic Wasp	LC50	1000	g/ha	PPDB
Quinoxyfen			NA	NA		No Endpoint
Spiroxamine	Aphidius rhopalosiphi	Parasitic Wasp	LC50	80.1	g/ha	PPDB
Sulfur	Aphidius rhopalosiphi	Parasitic Wasp	LC50	10000	g/ha	PPDB
Tebuconazole	Typhlodromus pyri	Predatory Mite	LC50	58	g/ha	PPDB
Tetraconazole	Aphidius rhopalosiphi	Parasitic Wasp	LC50	80	g/ha	EFSA conclusion of Tetraconazole	extended lab test
Thiophanat-methyl	Aphidius rhopalosiphi	Parasitic Wasp	LC50	1500	g/ha	PPDB
Tolylfluanid	Typhlodromus pyri	Predatory Mite	LC50	247	g/ha	PPDB	as Reproduction LR₅₀ g ha⁻¹ 7 day
Triadimenol	Typhlodromus pyri	Predatory Mite	LC50	1250	g/ha	PPDB
Tridemorph	Typhlodromus pyri	Predatory Mite	LC50	300	g/ha	PPDB	Harmless at dose 300 g/ha
Trifloxystrobin	Aphidius rhopalosiphi	Parasitic Wasp	LC50	500	g/ha	PPDB
Valifenalate	Aphidius rhopalosiphi	Parasitic Wasp	LC50	9000	g/ha	PPDB
Vinclozolin			NA	NA		No Endpoint
Zoxamide	Typhlodromus pyri	Predatory Mite	LC50	300	g/ha	PPDB

## Sheet: Endpoints herbicides
Substance	Species	Organism type	Endpoint type	Endpoint	Endpoint Unit	Source	Comment
1-naphthylacetic acid	Aphidius rhopalosiphi	Parasitic Wasp	LC50	42	g/ha	PPDB
2,4-D	Typhlodromus pyri	Predatory Mite	LC50	3000	g/ha	PPDB
6-benzyladenine	Aphidius rhopalosiphi	Parasitic Wasp	LC50	36.2	g/ha	PPDB
Aclonifen	Typhlodromus pyri	Predatory Mite	LC50	102	g/ha	PPDB
Amidosulfuron	Typhlodromus pyri	Predatory Mite	LC50	60	g/ha	PPDB
Aminopyralid	Typhlodromus pyri	Predatory Mite	LC50	60	g/ha	PPDB
Amitrole	Typhlodromus pyri	Predatory Mite	LC50	824.4	g/ha	PPDB
Azadirachtin	Aphidius rhopalosiphi	Parasitic Wasp	LC50	100	g/ha	PPDB
Beflubutamid	Typhlodromus pyri	Predatory Mite	LC50	250	g/ha	PPDB
Bentazon	Aphidius rhopalosiphi	Parasitic Wasp	LC50	699	g/ha	PPDB
Bifenox	Typhlodromus pyri	Predatory Mite	LC50	24	g/ha	PPDB
Bromoxynil	Typhlodromus pyri	Predatory Mite	LC50	9.47	g/ha	PPDB
Carbetamide	Typhlodromus pyri	Predatory Mite	LC50	3015	g/ha	PPDB
Carfentrazone	Aphidius rhopalosiphi	Parasitic Wasp	LC50	23.54	g/ha	PPDB	As Carfentrazone-ethyl
Chloridazon	Typhlodromus pyri	Predatory Mite	LC50	4000	g/ha	PPDB
Chlormequat	Typhlodromus pyri	Predatory Mite	LC50	2250	g/ha	PPDB	As Chlormequat-chloride
Chlortoluron	Typhlodromus pyri	Predatory Mite	LC50	2.45	g/ha	PPDB
Cinidon-ethyl	Typhlodromus pyri	Predatory Mite	LC50	50	g/ha	PPDB
Clethodim	Typhlodromus pyri	Predatory Mite	LC50	3.6	g/ha	EFSA conclusion of Clethodim	extended laboratory study
Clodinafop	Typhlodromus pyri	Predatory Mite	LC50	151.5	g/ha	PPDB
Clomazone	Typhlodromus pyri	Predatory Mite	LC50	360	g/ha	PPDB
Clopyralid	Typhlodromus pyri	Predatory Mite	LC50	2000	g/ha	PPDB
Cloquintocet (Safener)			NA	NA	g/ha	No Endpoint
Cydia pomonella	Aphidius rhopalosiphi	Parasitic Wasp	LC50	3000	g/ha	PPDB
Cycloat	Typhlodromus pyri	Predatory Mite	LC50	NA	g/ha	No Endpoint
Cycloxydim	Aphidius rhopalosiphi	Parasitic Wasp	LC50	90.2	g/ha	PPDB
Cyprosulfamide (safener)			NA	NA	g/ha	No Endpoint
Deiquat	Typhlodromus pyri	Predatory Mite	LC50	2.9	g/ha	PPDB
Desmedipham	Aphidius rhopalosiphi	Parasitic Wasp	LC50	63.8	g/ha	PPDB
Dicamba	Typhlodromus pyri	Predatory Mite	LC50	232.6	g/ha	PPDB
Dichlorprop-P	Typhlodromus pyri	Predatory Mite	LC50	1500	g/ha	PPDB
Diflufenican	Typhlodromus pyri	Predatory Mite	LC50	250	g/ha	PPDB
Dimefuron			NA	NA	g/ha	No Endpoint
Dimethachlor	Aphidius rhopalosiphi	Parasitic Wasp	LC50	91	g/ha	PPDB
Dimethenamid	Aphidius rhopalosiphi	Parasitic Wasp	LC50	47.25	g/ha	PPDB	As Dimethenamid-P
Diuron	Typhlodromus pyri	Predatory Mite	LC50	4000	g/ha	EFSA Conclusion of Diuron
EPTC			NA	NA	g/ha	No Endpoint
Ethephon	Aphidius rhopalosiphi	Parasitic Wasp	LC50	465	g/ha	PPDB
Ethofumesat	Typhlodromus pyri	Predatory Mite	LC50	1000	g/ha	PPDB
Fenoxaprop-P	Aphidius rhopalosiphi	Parasitic Wasp	LC50	46.4	g/ha	PPDB	As Fenoxaprop-P-ethyl
Flazasulfuron	Typhlodromus pyri	Predatory Mite	LC50	50	g/ha	PPDB
Florasulam	Typhlodromus pyri	Predatory Mite	LC50	15	g/ha	PPDB
Fluazifop-P	Typhlodromus pyri	Predatory Mite	LC50	5.6	g/ha	PPDB	As Fluazifop-butyl
Flufenacet	Aphidius rhopalosiphi	Parasitic Wasp	LC50	280	g/ha	PPDB
Flumioxazin	Typhlodromus pyri	Predatory Mite	LC50	600	g/ha	PPDB
Fluoroglycofen Ethylester			NA	NA	g/ha	No Endpoint
Flupyrsulfuron	Typhlodromus pyri	Predatory Mite	LC50	10	g/ha	PPDB
Fluroxypyr	Aphidius rhopalosiphi	Parasitic Wasp	LC50	234.2	g/ha	PPDB
Flurtamone	Typhlodromus pyri	Predatory Mite	LC50	500	g/ha	PPDB
Foramsulfuron	Aphidius rhopalosiphi	Parasitic Wasp	LC50	60	g/ha	EFSA conclusion of Foramsulfuron
Gibberelline	Aphidius rhopalosiphi	Parasitic Wasp	LC50	10	g/ha	PPDB	As Gibberelline acid
Glufosinate	Typhlodromus pyri	Predatory Mite	LC50	1.42	g/ha	PPDB	As Glyphosinate-amonium
Glyphosat	Typhlodromus pyri	Predatory Mite	LC50	4320	g/ha	PPDB
Halauxifen-methyl	Aphidius rhopalosiphi	Parasitic Wasp	LC50	1462	g/ha	PPDB
Haloxyfop-P	Typhlodromus pyri	Predatory Mite	LC50	91	g/ha	PPDB
Imazosulfuron	Typhlodromus pyri	Predatory Mite	LC50	50	g/ha	PPDB
Iodosulfuron	Typhlodromus pyri	Predatory Mite	LC50	30.3	g/ha	PPDB	As Iodosulfuron-sodium
Ioxynil			NA	NA	g/ha	No Endpoint
Isoproturon	Typhlodromus pyri	Predatory Mite	LC50	25000	g/ha	PPDB
Isoxaben	Typhlodromus pyri	Predatory Mite	LC50	1000	g/ha	PPDB
Isoxadifen-ethyl (safener)			NA	NA	g/ha	No Endpoint
Isoxaflutole	Aphidius rhopalosiphi	Parasitic Wasp	LC50	100.8	g/ha	EFSA conclusion of Isoxaflutole	Isoxaflutole was tested in combination with the safener Cyprosulfamide. The product has a content of 240 g/l Isoxaflutole and an LC50 >420 mL/ha. The active substance endpoint for Isoxaflutole was calculated as 420 mL/ha*0,24
Lenacil	Typhlodromus pyri	Predatory Mite	LC50	1900	g/ha	PPDB
Maleic hydrazide	Aphidius rhopalosiphi	Parasitic Wasp	LC50	3000	g/ha	EFSA conclusion of Maleic hydrazide	extended laboratory study
MCPA	Typhlodromus pyri	Predatory Mite	LC50	97.2	g/ha	PPDB
Mecoprop-P	Aphidius rhopalosiphi	Parasitic Wasp	LC50	447.6	g/ha	PPDB
Mefenpyr-di-ethyl (safener)			NA	NA	g/ha	No Endpoint
Mesosulfuron	Aphidius rhopalosiphi	Parasitic Wasp	LC50	877	g/ha	PPDB	As Mesosulfuron-methyl
Mesotrione	Aphidius rhopalosiphi	Parasitic Wasp	LC50	43.6	g/ha	PPDB
Metamitron	Typhlodromus pyri	Predatory Mite	LC50	14383	g/ha	PPDB
Metazachlor	Typhlodromus pyri	Predatory Mite	LC50	1250	g/ha	PPDB
Methabenzthiazuron			NA	NA	g/ha	No Endpoint
Methyloleat			NA	NA	g/ha	No Endpoint
Metobromuron	Aphidius rhopalosiphi	Parasitic Wasp	LC50	51.2	g/ha	PPDB
Metolachlor	Typhlodromus pyri	Predatory Mite	LC50	1500	g/ha	EFSA conclusion of S-metachlor. In PPDB an endpoint of > 1.6 g/ha is stated which is considered as a typing error
Metosulam	Typhlodromus pyri	Predatory Mite	LC50	40	g/ha	PPDB
Metribuzin	Aphidius rhopalosiphi	Parasitic Wasp	LC50	34.1	g/ha	PPDB
Metsulfuron	Typhlodromus pyri	Predatory Mite	LC50	30.7	g/ha	PPDB	As Metsulfuron-methyl
Napropamid	Typhlodromus pyri	Predatory Mite	LC50	4140	g/ha	PPDB	As Napropamid-M
Nicosulfuron	Typhlodromus pyri	Predatory Mite	LC50	60	g/ha	PPDB
Pendimethalin	Aphidius rhopalosiphi	Parasitic Wasp	LC50	1200	g/ha	PPDB
Penoxsulam	Aphidius rhopalosiphi	Parasitic Wasp	LC50	7.46	g/ha	EFSA conclusion of Penoxsulam
Pethoxamid	Aphidius rhopalosiphi	Parasitic Wasp	LC50	1200	g/ha	EFSA conclusion of Pethoxamid	extended laboratory study
Phenmedipham	Aphidius rhopalosiphi	Parasitic Wasp	LC50	293.9	g/ha	PPDB
Picloram	Typhlodromus pyri	Predatory Mite	LC50	23.45	g/ha	PPDB
Picolinafen	Typhlodromus pyri	Predatory Mite	LC50	100	g/ha	PPDB
Pinoxaden	Typhlodromus pyri	Predatory Mite	LC50	1.81	g/ha	PPDB
Propaquizafop	Aphidius rhopalosiphi	Parasitic Wasp	LC50	150	g/ha	PPDB
Propoxycarbazone	Aphidius rhopalosiphi	Parasitic Wasp	LC50	70	g/ha	PPDB	As Propoxycarbazone-sodium
Propyzamid	Typhlodromus pyri	Predatory Mite	LC50	1886	g/ha	PPDB
Prosulfocarb	Aphidius rhopalosiphi	Parasitic Wasp	LC50	41.8	g/ha	PPDB
Prosulfuron	Typhlodromus pyri	Predatory Mite	LC50	15	g/ha	PPDB
Prohexadione-calcium	Aphidius rhopalosiphi	Parasitic Wasp	LC50	250	g/ha	PPDB
Pyraflufen	Typhlodromus pyri	Predatory Mite	LC50	42.4	g/ha	EFSA conclusion of Pyraflufen-ethyl	extended laboratory study
Pyridat	Typhlodromus pyri	Predatory Mite	LC50	1362	g/ha	PPDB
Pyroxsulam	Typhlodromus pyri	Predatory Mite	LC50	37.5	g/ha	PPDB
Quinmerac	Typhlodromus pyri	Predatory Mite	LC50	500	g/ha	PPDB
Quizalofop p	Typhlodromus pyri	Predatory Mite	LC50	25	g/ha	PPDB	As Quizalofop-p-ethyl
Rimsulfuron	Typhlodromus pyri	Predatory Mite	LC50	37.5	g/ha	PPDB
Sulcotrion	Typhlodromus pyri	Predatory Mite	LC50	450	g/ha	PPDB
Sulfosulfuron	Typhlodromus pyri	Predatory Mite	LC50	29.7	g/ha	PPDB
Tembotrione	Aphidius rhopalosiphi	Parasitic Wasp	LC50	11.26	g/ha	PPDB
Tepraloxydim	Aphidius rhopalosiphi	Parasitic Wasp	LC50	62.5	g/ha	PPDB
Terbuthylazin	Typhlodromus pyri	Predatory Mite	LC50	750	g/ha	PPDB
Thiencarbazone	Typhlodromus pyri	Predatory Mite	LC50	45	g/ha	PPDB	AS Thiencarbazone-methyl
Thifensulfuron	Typhlodromus pyri	Predatory Mite	LC50	225	g/ha	PPDB	As Thifensulfuron-methyl
Topramezone	Aphidius rhopalosiphi	Parasitic Wasp	LC50	100	g/ha	PPDB
Triallat			NA	NA	g/ha	No Endpoint
Triasulfuron	Aphidius rhopalosiphi	Parasitic Wasp	LC50	25	g/ha	Efsa conclusion of Triasulfuron-methyl	Endpoint calculated based on 20% a.i. content of the tested product with LR50 >125 g/ha
Tribenuron	Typhlodromus pyri	Predatory Mite	LC50	30	g/ha	PPDB
Triclopyr	Aphidius rhopalosiphi	Parasitic Wasp	LC50	1960	g/ha	EFSA conclusion of Triclopyr	Endpoint calculated based on stated no effect endpoit for Aphidius colemani at at tested rate of 2.656 L product/ha and an a.i. concenration of 480 g/L in an extended lab study
Trifluralin	Typhlodromus pyri	Predatory Mite	LC50	1200	g/ha	EFSA conclusion of Trifluralin	extended laboratory study
Triflusulfuron	Typhlodromus pyri	Predatory Mite	LC50	6	g/ha	PPDB
Tritosulfuron	Aphidius rhopalosiphi	Parasitic Wasp	LC50	10	g/ha	PPDB
Trinexapac-ethyl	Aphidius rhopalosiphi	Parasitic Wasp	LC50	114	g/ha	PPDB

## Sheet: Endpoints Seed treatments
Substance	Produkt	Organism	Endpoint - Source	Comment	Source		Endpoint - Used	Comment
Carbofuran		Folsomia candida	0.213 mg a.s./kg dry weight soil		2009 EFSA Conclusion		160 g a.s./ha	(750000 kg soil/ha * 0.213 mg a.s./kg soil)/1000 = 160 g a.s./ha
Methiocarb	FS 500	Hypoaspis aculifer	20.12 mg/kg dry weight soil		2018 EFSA Conclusion		15090 g a.s./ha	(750000 kg soil/ha * 20.12 mg a.s./kg soil)/1000 = 15090 g a.s./ha
Tefluthrin		Folsomia candida	60 mg a.s./kg dry weight soil	In the EFSA Conclusion, a corrected endpoint of 30 mg/kg dry weight soil is stated. For the correction, the endpoints were divided by two due to a logPOW > 2.0. To increase the comparability with the other substances, the uncorrected value was used	2010 EFSA Conclusion		45000 g a.s./ha	(750000 kg soil/ha * 60 mg a.s./kg soil)/1000 = 45000 g a.s./ha
Thiamethoxam		Folsomia candida	2.88 mg a.s./kg dry weight soil		mergency Registration Report for UK (Cruiser SB; TMX 600 g/l)		2160 g a.s./ha	(750000 kg soil/ha * 2.88 mg a.s./kg soil)/1000 = 2160 g a.s./ha
Imidachloprid		Folsomia candida	0.2 mg a.s./kg dry weight soil		2008 EFSA Conclusion		150 g a.s./ha	(750000 kg soil/ha * 0.2 mg a.s./kg soil)/1000 = 150 g a.s./ha
Clothianidin		Folsomia candida	0.215 mg a.s./kg dry weight soil		2015 EPA report (https://www.epa.govt.nz/assets/FileAPI/hsno-ar/APP202077/c796e43603/APP202077-APP202077-EandR-FINAL-for-web.pdf)		161.25 g a.s./ha	*	https://www.epa.govt.nz/assets/FileAPI/hsno-ar/APP202077/ c796e43603/APP202077-APP202077-EandR-FINAL-for-web.pdf
beta-cyfluthrin		Hypoaspis aculifer	0.97 mg a.s./kg dws		2018 EFSA Conclusion		727.5 g a.s./ha	(750000 kg soil/ha * 0.97 mg a.s./kg soil)/1000 = 727.5 g a.s./ha
			Conversion of the endpoint of mg a.s./kg dry weight soil to a g a.s./ha endpoint:
			For the calculation of the kg soil per ha, a soil density of 1.5 g/cm³ is used and a soil depth of 5 cm, resulting in 750 000 kg soil/ha
			The calculation of each endpoint is stated in coloumn I
							* After the ban of Clothianidin in the EU, the EFSA conclusion of Clothianidin is not publically available. Since Chlothianidin is approved in the US by the EPA, the regulatory endpoint was extracted from the respective EPA Report. The reported study of Frommholz 2014 in Clothianidin FS 600 on page 161 states an endpoint of 0.43 mg test item/ kg soil. In the second study by Frommholz 2014 on page…
