# Supplementary material for: Insect Decline—Evaluation of Potential Drivers of a Complex Phenomenon
Source: Insects. 2024 Dec 23;15(12):1021. doi: 10.3390/insects15121021 (PMC11676483; doi:10.3390/insects15121021)
Supplement: Supplementary file 1 [file insects-15-01021-s001.zip › insects-3278199-supplementary/Appendix C - Pesticide calculations.xlsx]

## Sheet: Amount Active Substances
The following steps illustrate the calculation of the total amount of active substances applied to cultivated areas in NRW. For this calculation, we used three datasets: 1) Table A, the pesticide data generated by Kynetec, formerly Kleffmann Group,2) Table B, publicly available farming data published by the Federal Statistical Office of Germany, 3) Table C, publicly available data on the amount o…
I) Data sets
Table A; Pesticide dataset generated by Kynetec (formerly Kleffmann Group)
Crop	PPP1	CropYear2	Cultivated area3	Treated area4	Tonnage5
Cereals	C1	1996	123	44	3
Cereals	C3	1996	203	42	5
Cereals	C2	1996	64	21	6
Cereals	C1	1996	64	14	2
Cereals	C1	1996	85	54	3
Cereals	C2	1997	345	34	5
Cereals	C1	1997	243	54	6
Cereals	C1	1997	86	74	7
Maize	M1	1996	341	23	8
Maize	M1	1996	43	54	5
Maize	M1	1996	341	64	3
Maize	M2	1996	65	21	12
Maize	M2	1997	456	345	2
Maize	M1	1997	145	15	3
Maize	M2	1997	472	64	8
1 Plant protection product
2 Year the crop in column "Crop" was planted.
3 Size of the area on which the crop was planted (in ha). Each row represents a different farm.
4 Area which was treated with the PPP (in ha). The treated area is always smaller than or equal to the cultivated area.
5 Amount of PPP applied to the treated area (in kg/ha).
Table B; Total crop area in NRW
Year	Crop	Total Cultivation area NRW 1	Percent in agricult. landscape 2
1996	Cereals	126443	0.97
1996	Maize	4562	0.03
1997	Cereals	93245	0.94
1997	Maize	5432	0.06
1 Total area cultivated with a crop type in a specific year.
2 Percent of respective crop in the agricultural landscape during a specific year (e.g. Cereals % in 1996: 126443/(126443+4562)
Table C; Amount of active substances in PPPs.
PPP	W1 1	W2 1	W3 1	W4 1	W5 1	W6 1
C1	0.1	0.2	0	0	0	0
C2	0	0	0.2	0	0	0
C3	0	0.1	0.2	0	0	0
M1	0	0	0	0.1	0.1	0.1
M2	0	0	0	0	0.2	0
1 Active Substances (in g/kg)
II) Calculation Steps
Step 1) Utilizing the pesticide dataset (Table A), we aggregated the "Cultivated area", "Treated area" and "Tonnage" per crop, product and year to get the "Total Cultivated area", "Total Treated area" and "Total Tonnage" for each crop, product and year.
Crop	Product	CropYear	Total Cultivated area	Total Treated area	Total Tonnage
Cereals	C1	1996	(123 + 64 + 85) 272	(44 + 14 + 54) 112	(3 + 2 + 3) 8
Cereals	C2	1996	64	21	6
Cereals	C3	1996	203	42	5
Maize	M1	1996	(341 + 43 + 341) 725	(23 + 54 + 64) 141	(8 + 5 + 3) 16
Maize	M2	1996	65	21	12
Cereals	C1	1997	(243 + 86) 329	(54 + 74) 128	(6 + 7) 13
Cereals	C2	1997	345	34	5
Maize	M1	1997	145	15	3
Maize	M2	1997	(456 + 472) 928	(345 + 64) 409	(2 + 8) 10
Step 2) We determined the average application rate of each product (kg/ha) by dividing the "Total Tonnage" by the "Total Treated area" and caluclated the "Treated area percentage" (%) by dividing the "Total Treated area" by the "Total Cultivated area".
Crop	Product	CropYear	Total Cultivated area	Total Treated area	Total Tonnage	Average application rate Product	Treated area percentage
Cereals	C1	1996	272	112	8	(8/112) 0.071	(112/272) 0.412
Cereals	C2	1996	64	21	6	(6/21) 0.286	(21/64) 0.328
Cereals	C3	1996	203	42	5	(5/42) 0.119	(42/203) 0.207
Maize	M1	1996	725	141	16	(16/141) 0.113	(141/725) 0.194
Maize	M2	1996	65	21	12	(12/21) 0.571	(21/65) 0.323
Cereals	C1	1997	329	128	13	(13/128) 0.102	(128/329) 0.389
Cereals	C2	1997	345	34	5	(5/34) 0.147	(34/345) 0.099
Maize	M1	1997	145	15	3	(3/15) 0.200	(15/145) 0.103
Maize	M2	1997	928	409	10	(10/409) 0.024	(409/928) 0.441
Step 3) We calculated the "Total estimated treated area NRW" (in ha) by multiplying the "Treated area percentage" with the "Total Cultivated area NRW" of the corresponding crop and year (Table B, "Total crop area NRW"). Columns which are not needed for further calculations have been omitted for clarity.
Crop	Product	CropYear	Average application rate Product	Treated area percentage	Total Cultivation area NRW	Total estimated treated area NRW
Cereals	C1	1996	0.071	0.412	126443	(0.412*126443) 52064.765
Cereals	C2	1996	0.286	0.328	126443	(0.328*126443) 41489.109
Cereals	C3	1996	0.119	0.207	126443	(0.207*126443) 26160.621
Maize	M1	1996	0.113	0.194	4562	(0.194*4562) 887.230
Maize	M2	1996	0.571	0.323	4562	(0.323*4562) 1473.877
Cereals	C1	1997	0.102	0.389	93245	(0.389*93245) 36277.690
Cereals	C2	1997	0.147	0.099	93245	(0.099*93245) 9189.362
Maize	M1	1997	0.2	0.103	5432	(0.103*5432) 561.931
Maize	M2	1997	0.024	0.441	5432	(0.441*5432) 2394.060
Step 4) We calculated the application rates of the active substances ("W1 - W6 application rate", in g/ha) by multipliying the amount of active substance in the products (from Table C, "W1" to "W6") with the "Average application rate Product". Columns which are not needed for further calculations have been omitted for clarity.
Crop	Product	CropYear	Total estimated treated area NRW	Average application rate Product	W1	W2	W3	W4	W5	W6	W1 application rate	W2 application rate	W3 application rate	W4 application rate	W5 application rate	W6 application rate
Cereals	C1	1996	52064.8	(8/112) 0.071	0.1	0.2	0	0	0	0	(0.071*0.1) 0.007	(0.071*0.2) 0.014	(0.071*0) 0	(0.071*0) 0	(0.071*0) 0	(0.071*0) 0
Cereals	C2	1996	41489.1	(6/21) 0.286	0	0	0.2	0	0	0	(0.286*0) 0	(0.286*0) 0	(0.286*0.2) 0.057	(0.286*0) 0	(0.286*0) 0	(0.286*0) 0
Cereals	C3	1996	26160.6	(5/42) 0.119	0	0.1	0.2	0	0	0	(0.119*0) 0	(0.119*0.1) 0.012	(0.119*0.2) 0.024	(0.119*0) 0	(0.119*0) 0	(0.119*0) 0
Maize	M1	1996	887.23	(16/141) 0.113	0	0	0	0.1	0.1	0.1	(0.113*0) 0	(0.113*0) 0	(0.113*0) 0	(0.113*0.1) 0.011	(0.113*0.1) 0.011	(0.113*0.1) 0.011
Maize	M2	1996	1473.88	(12/21) 0.571	0	0	0	0	0.2	0	(0.571*0) 0	(0.571*0) 0	(0.571*0) 0	(0.571*0) 0	(0.571*0.2) 0.114	(0.571*0) 0
Cereals	C1	1997	36277.7	(13/128) 0.102	0.1	0.2	0	0	0	0	(0.102*0.1) 0.010	(0.102*0.2) 0.020	(0.102*0) 0	(0.102*0) 0	(0.102*0) 0	(0.102*0) 0
Cereals	C2	1997	9189.36	(5/34) 0.147	0	0	0.2	0	0	0	(0.147*0) 0	(0.147*0) 0	(0.147*0.2) 0.029	(0.147*0) 0	(0.147*0) 0	(0.147*0) 0
Maize	M1	1997	561.931	(3/15) 0.200	0	0	0	0.1	0.1	0.1	(0.2*0) 0	(0.2*0) 0	(0.2*0) 0	(0.2*0.1) 0.02	(0.2*0.1) 0.02	(0.2*0.1) 0.02
Maize	M2	1997	2394.06	(10/409) 0.024	0	0	0	0	0.2	0	(0.024*0) 0	(0.024*0) 0	(0.024*0) 0	(0.024*0) 0	(0.024*0.2) 0.005	(0.024*0) 0
Step 5) By multiplying the "Total treated area NRW" with the average application rate of each activce substance, we obtained an estimated total amount of active substances (in g; "Application W1 - "6 in NRW") applied to the treated areas. Columns which are not needed for further calculations have been omitted for clarity.
Crop	Product	CropYear	Total estimated treated area NRW	W1 application rate	W2 application rate	W3 application rate	W4 application rate	W5 application rate	W6 application rate	Application W1 in NRW	Application W2 in NRW	Application W3 in NRW	Application W4 in NRW	Application W5 in NRW	Application W6 in NRW
Cereals	C1	1996	52064.8	0.0071	0.0142	0	0	0	0	(52064.765*0.0071) 369.660	(52064.765*0.0142) 739.320	(52064.765*0) 0	(52064.765*0) 0	(52064.765*0) 0	(52064.765*0) 0
Cereals	C2	1996	41489.1	0	0	0.0572	0	0	0	(41489.109*0) 0	(41489.109*0) 0	(41489.109*0.0572) 2373.177	(41489.109*0) 0	(41489.109*0) 0	(41489.109*0) 0
Cereals	C3	1996	26160.6	0	0.0119	0.0238	0	0	0	(26160.621*0) 0	(26160.621*0.0119) 311.311	(26160.621*0.0238) 622.623	(26160.621*0) 0	(26160.621*0) 0	(26160.621*0) 0
Maize	M1	1996	887.23	0	0	0	0.0113	0.0113	0.0113	(887.23*0) 0	(887.23*0) 0	(887.23*0) 0	(887.23*0.0113) 10.0257	(887.23*0.0113) 10.026	(887.23*0.0113) 10.0257
Maize	M2	1996	1473.88	0	0	0	0	0.1142	0	(1473.877*0) 0	(1473.877*0) 0	(1473.877*0) 0	(1473.877*0) 0	(1473.877*0.1142) 168.317	(1473.877*0) 0
Cereals	C1	1997	36277.7	0.0102	0.0204	0	0	0	0	(36277.69*0.0102) 370.032	(36277.69*0.0204) 740.065	(36277.69*0) 0	(36277.69*0) 0	(36277.69*0) 0	(36277.69*0) 0
Cereals	C2	1997	9189.36	0	0	0.0294	0	0	0	(9189.362*0) 0	(9189.362*0) 0	(9189.362*0.0294) 270.167	(9189.362*0) 0	(9189.362*0) 0	(9189.362*0) 0
Maize	M1	1997	561.931	0	0	0	0.02	0.02	0.02	(561.931*0) 0	(561.931*0) 0	(561.931*0) 0	(561.931*0.02) 11.239	(561.931*0.02) 11.239	(561.931*0.02) 11.239
Maize	M2	1997	2394.06	0	0	0	0	0.0048	0	(2394.06*0) 0	(2394.06*0) 0	(2394.06*0) 0	(2394.06*0) 0	(2394.06*0.0048) 11.491	(2394.06*0) 0
Step 6) We aggregated the amounts of active substances by year and crop. Columns which are not needed for further calculations have been omitted for clarity.
Crop	CropYear	Application W1 in NRW	Application W2 in NRW	Application W3 in NRW	Application W4 in NRW	Application W5 in NRW	Application W6 in NRW
Cereals	1996	369.66	(739.32 + 311.311) 1050.631	(2373.177 + 622.623) 2995.8	0	0	0
Maize	1996	0	0	0	10.0257	(10.026 + 168.317) 178.343	10.026
Cereals	1997	370.032	740.065	270.167	0	0	0
Maize	1997	0	0	0	11.239	(11.239 + 11.491) 22.73	11.239

## Sheet: Hazard
The following steps illustrate the calculation of the potential toxic load posed by the applied active substances on arthropod communities at the landscape level in NRW. For this calculation, we used four datasets: 1) Table A, the pesticide data generated by Kynetec, formerly Kleffmann Group, 2) Table B, publicly available farming data published by the Federal Statistical Office of Germany, 3) Ta…
I) Data sets
Table D; Endpoint data from pesticide properties data base (PPDB)
Active Substance	Endpoint1
W1	0.001
W2	0.002
W3	0.0009
W4	0.003
W5	0.0002
W6	0.04
1 Endpoint of respective active substance (in g/ha)
II) Calculation Steps
Step 1 - 4) See steps 1-4 in Worksheet "Amount Active Substances"
Step 5) By dividing the average application rate of each active substance ("W1 - W6 application rate", in g/ha) by the endpoint listed for each active substance (in g/ha; see Table D "Endpoint"), we obtained the Toxic load value ("Toxic load W1 - W6", unitless) associated with the given application rates. It is important to note that higher Toxic load values indicate a greater Toxic load for arth…
Crop	Product	CropYear	Treated area percentage	W1 application rate	W2 application rate	W3 application rate	W4 application rate	W5 application rate	W6 application rate	Endpoint W1	Endpoint W2	Endpoint W3	Endpoint W4	Endpoint W5	Endpoint W6	Toxic load W1	Toxic load W2	Toxic load W3	Toxic load W4	Toxic load W5	Toxic load W6
Cereals	C1	1996	0.412	0.0071	0.0142	0	0	0	0	0.001	0.002	0.0009	0.003	0.0002	0.04	(0.0071/0.001) 7.1	(0.0142/0.002) 7.1	(0/0.0009) 0	(0/0.003) 0	(0/0.0002) 0	(0/0.04) 0
Cereals	C2	1996	0.328	0	0	0.0572	0	0	0	0.001	0.002	0.0009	0.003	0.0002	0.04	(0/0.001) 0	(0/0.002) 0	(0.0572/0.0009) 63.56	(0/0.003) 0	(0/0.0002) 0	(0/0.04) 0
Cereals	C3	1996	0.207	0	0.0119	0.0238	0	0	0	0.001	0.002	0.0009	0.003	0.0002	0.04	(0/0.001) 0	(0.0119/0.002) 5.95	(0.0238/0.0009) 26.44	(0/0.003) 0	(0/0.0002) 0	(0/0.04) 0
Maize	M1	1996	0.194	0	0	0	0.0113	0.0113	0.0113	0.001	0.002	0.0009	0.003	0.0002	0.04	(0/0.001) 0	(0/0.002) 0	(0/0.0009) 0	(0.0113/0.003) 3.77	(0.0113/0.0002) 56.5	(0.0113/0.04) 0.28
Maize	M2	1996	0.323	0	0	0	0	0.1142	0	0.001	0.002	0.0009	0.003	0.0002	0.04	(0/0.001) 0	(0/0.002) 0	(0/0.0009) 0	(0/0.003) 0	(0.1142/0.0002) 571	(0/0.04) 0
Cereals	C1	1997	0.389	0.0102	0.0204	0	0	0	0	0.001	0.002	0.0009	0.003	0.0002	0.04	(0.0102/0.001) 10.2	(0.0204/0.002) 10.2	(0/0.0009) 0	(0/0.003) 0	(0/0.0002) 0	(0/0.04) 0
Cereals	C2	1997	0.099	0	0	0.0294	0	0	0	0.001	0.002	0.0009	0.003	0.0002	0.04	(0/0.001) 0	(0/0.002) 0	(0.0294/0.0009) 32.67	(0/0.003) 0	(0/0.0002) 0	(0/0.04) 0
Maize	M1	1997	0.103	0	0	0	0.02	0.02	0.02	0.001	0.002	0.0009	0.003	0.0002	0.04	(0/0.001) 0	(0/0.002) 0	(0/0.0009) 0	(0.02/0.003) 6.67	(0.02/0.0002) 100	(0.02/0.04) 0.5
Maize	M2	1997	0.441	0	0	0	0	0.0048	0	0.001	0.002	0.0009	0.003	0.0002	0.04	(0/0.001) 0	(0/0.002) 0	(0/0.0009) 0	(0/0.003) 0	(0.0048/0.0002) 24	(0/0.04) 0
Step 5) As the Toxic load values solely consider the application rate of the active substance, it does not account for variations in the area of a crop in the landscape. To address this, we weighted the Toxic load values with the proportion of the respective crop in the landscape (in %; see Table B "Percent in agricult. landscape").
Crop	Product	CropYear	Treated area percentage	Percent in agricult. landscape	Toxic load W1	Toxic load W2	Toxic load W3	Toxic load W4	Toxic load W5	Toxic load W6	Weighted Toxic load W1	Weighted Toxic load W2	Weighted Toxic load W3	Weighted Toxic load W4	Weighted Toxic load W5	Weighted Toxic load W6
Cereals	C1	1996	0.412	0.97	7.1	7.1	0	0	0	0	(7.1*0.97) 6.89	(7.1*0.97) 6.89	(0*0.97) 0	(0*0.97) 0	(0*0.97) 0	(0*0.97) 0
Cereals	C2	1996	0.328	0.97	0	0	63.56	0	0	0	(0*0.97) 0	(0*0.97) 0	(63.56*0.97) 61.65	(0*0.97) 0	(0*0.97) 0	(0*0.97) 0
Cereals	C3	1996	0.207	0.97	0	5.95	26.44	0	0	0	(0*0.97) 0	(5.95*0.97) 5.77	(26.44*0.97) 25.65	(0*0.97) 0	(0*0.97) 0	(0*0.97) 0
Maize	M1	1996	0.194	0.03	0	0	0	3.77	56.5	0.28	(0*0.03) 0	(0*0.03) 0	(0*0.03) 0	(3.77*0.03) 0.11	(56.5*0.03) 1.70	(0.28*0.03) 0.01
Maize	M2	1996	0.323	0.03	0	0	0	0	571	0	(0*0.03) 0	(0*0.03) 0	(0*0.03) 0	(0*0.03) 0	(571*0.03) 17.13	(0*0.03) 0
Cereals	C1	1997	0.389	0.94	10.2	10.2	0	0	0	0	(10.2*0.94) 9.59	(10.2*0.94) 9.59	(0*0.94) 0	(0*0.94) 0	(0*0.94) 0	(0*0.94) 0
Cereals	C2	1997	0.099	0.94	0	0	32.67	0	0	0	(0*0.94) 0	(0*0.94) 0	(32.67*0.94) 30.71	(0*0.94) 0	(0*0.94) 0	(0*0.94) 0
Maize	M1	1997	0.103	0.06	0	0	0	6.67	100	0.5	(0*0.06) 0	(0*0.06) 0	(0*0.06) 0	(6.67*0.06) 0.4	(100*0.06) 6	(0.5*0.06) 0.03
Maize	M2	1997	0.441	0.06	0	0	0	0	24	0	(0*0.06) 0	(0*0.06) 0	(0*0.06) 0	(0*0.06) 0	(24*0.06) 1.44	(0*0.06) 0
Step 6) At this point, the Toxic load values consider the application rate of the active substance and the variations in the area of a crop in the landscape. However, it does not consider how much of the area was actually treated with a PPP. To address this, we weighted the Toxic load values a second time ("Final Toxic load W1 - W6", unitless) with the proportion of area treated with a PPP. Colum…
Crop	Product	CropYear	Treated area percentage	Weighted Toxic load W1	Weighted Toxic load W2	Weighted Toxic load W3	Weighted Toxic load W4	Weighted Toxic load W5	Weighted Toxic load W6	Final Toxic load W1	Final Toxic load W2	Final Toxic load W3	Final Toxic load W4	Final Toxic load W5	Final Toxic load W6
Cereals	C1	1996	0.412	6.887	6.887	0	0	0	0	(0.412*6.887) 2.84	(0.412*6.887) 47.43	(0.412*0) 0	(0.412*0) 0	(0.412*0) 0	(0.412*0) 0
Cereals	C2	1996	0.328	0	0	61.6532	0	0	0	(0.328*0) 0	(0.328*0) 0	(0.328*61.6532) 0	(0.328*0) 0	(0.328*0) 0	(0.328*0) 0
Cereals	C3	1996	0.207	0	5.771	25.6468	0	0	0	(0.207*0) 0	(0.207*5.771) 0	(0.207*25.6468) 148.01	(0.207*0) 0	(0.207*0) 0	(0.207*0) 0
Maize	M1	1996	0.194	0	0	0	0.113	1.695	0.0084	(0.194*0) 0	(0.194*0) 0	(0.194*0) 0	(0.194*0.113) 0	(0.194*1.695) 0.19	(0.194*0.0084) 0.01
Maize	M2	1996	0.323	0	0	0	0	17.13	0	(0.323*0) 0	(0.323*0) 0	(0.323*0) 0	(0.323*0) 0	(0.323*17.13) 0	(0.323*0) 0
Cereals	C1	1997	0.389	9.588	9.588	0	0	0	0	(0.389*9.588) 3.73	(0.389*9.588) 91.93	(0.389*0) 0	(0.389*0) 0	(0.389*0) 0	(0.389*0) 0
Cereals	C2	1997	0.099	0	0	30.71	0	0	0	(0.099*0) 0	(0.099*0) 0	(0.099*30.71) 0	(0.099*0) 0	(0.099*0) 0	(0.099*0) 0
Maize	M1	1997	0.103	0	0	0	0.4	6	0.03	(0.103*0) 0	(0.103*0) 0	(0.103*0) 0	(0.103*0.4) 0	(0.103*6) 2.4	(0.103*0.03) 0.18
Maize	M2	1997	0.441	0	0	0	0	1.44	0	(0.441*0) 0	(0.441*0) 0	(0.441*0) 0	(0.441*0) 0	(0.441*1.44) 0	(0.441*0) 0
