# Supplementary material for: Insect Decline—Evaluation of Potential Drivers of a Complex Phenomenon
Source: Insects. 2024 Dec 23;15(12):1021. doi: 10.3390/insects15121021 (PMC11676483; doi:10.3390/insects15121021)
Supplement: Supplementary file 1 [file insects-15-01021-s001.zip › insects-3278199-supplementary/Appendix D - Insect. Seed treatments in Germany.xlsx]

## Sheet: Tabelle1
			BVL	Date of	Registration				Sugarbeets				Oilseed rape				Cereals				Corn				Potatoes
Product	Active substance	a.s. content	Regist. No.	registration	from	until	latest appl.			1,3 U/ha = 130 000 seeds/ha	g a.s./ha	EFSA Information		max 5 kg seeds/ha	g a.s./ha	EFSA Information			g a.s./ha	EFSA Information			g a.s./ha	EFSA Information			g a.s./ha	EFSA Information		Selected sources
Akteur	Imidacloprid	150,12 g/l	004558-60	2024-04-05	2000	2008	2010		X	10 g/U	13
	Tefluthrin	39,96 g/l								2,7 g/U	3.51
Antarc	Imidacloprid	420 g/l	004674-00	2024-04-30	2002	2012	2013						X	Application rate 10 g IMD + 2 g CYB / kg max rate 5 kg Seeds/ha	52.5	52.5 g a.s. /ha														https://efsa.onlinelibrary.wiley.com/doi/pdf/10.2903/ j.efsa.2013.3068
	beta-cyflutrin	80 g/l													10
Contur Plus	beta-cyflutrin	125 g/l	024215-00	2024-04-04	1996	2017	2019										X	60 ml/dt	13.5
Smaragd Forte	Clothianidin	250 g/l	005275-00	2024-10-29	2004	2007	2009										X	140 ml/dt	27
Chinook	beta-cyflutrin	100 g/l	004672-00	2024-09-26	2000	2013	2013						X	20 ml/kg Seeds - 6 kg Seeds/ha - 120 ml/ha - 12 g a.s./ha	10	10 g a.s./ha - 20 ml/kg seeds - max 5 kg seeds/ha
	Imidacloprid	100 g/l													10
Cruiser 350 FS	Thiamethoxam	350 g/l	024914-00	2024-02-11	2004	2008	2009														X	6-8ml/kg - 15 kg/U	79.7
Cruiser OSR	Thiamethoxam	280 g/l	024922-00	2024-02-16	2004	2013	On hold since 2013						X	15 ml/kg Seed - 120 ml/ha	33.6	33,6 g a.s./ha - 6kg seeds/ha
	Fludioxonil	8 g/l													0.96
	Metalaxyl-M	32,3 g/l													3.876
Cruiser Force	Thiamethoxam				2007	2017	2018		X	60 g/U	78
	Tefluthrin									8 g/U	10.4
Cruiser 600 FS	Thiamethoxam	600 g/l	006034-00	2024-03-05	2007	2018	2018		X	100 ml/U	78	78 g a.s./ha
Cruiser 70 WS	Thiamethoxam	700 g/l	024874-00	2024-02-24	2004	2019	2020		X	86 ml/U	78.4	78,4 g a.s./ha
Force FS 20	Tefluthrin	200 g/l	024006-00	2024-12-06	2000	2027			X	60 ml/U	15.6
Elado	beta-cyflutrin	80 g/l	005849-00	2024-06-23	2006	2013							X	25 ml/kg Seeds - 6 kg Seeds/ha - 125 ml/ha - 50 bzw. 10 g a.s./ha	10
	Clothianidin	400 g/l													50	50 g a.s./ha
Magna	Thiamethoxam	600 g/l	006034-60	2024-05-27	2008	2018	2018		X	100 ml/U	78																			https://efsa.onlinelibrary.wiley.com/doi/epdf/10.2903/ j.efsa.2013.3067
Force Magna	Thiamethoxam	200 g/l			2008	2018	2018		X	15 g/U	19.5
	Tefluthrin	80 g/l			2008	2018	2018			6 g/U	7.8
Force Zea	Thiamethoxam	200 g/l			2008	2018	2018														X	25 g/U	63.25
	Tefluthrin	80 /l			2008	2018	2018															10 g/U	25.3
Faibel	Imidacloprid	170 g/l	004704-00	2024-02-17	2006	2011	2011
	Methiocarb	340 g/l
Gaucho WS	Imidacloprid	700 g/l	004787-00	2024-07-23	2001	2018	2018		X	130 g/U - (100.000 Seeds/Unit) - max. application rate 169g/ha - equals. Max 1.3 U /ha - Gaucho in Seed unit: Imida 90g/U		118.3 g a.s./ha
Manta Plus	Imidacloprid	70 g/l	004572-00	2024-07-21	1998	2010											X	500 ml/dt	0.063
Gaucho 600 FS	Imidacloprid	600 g/l	004382-00	2024-03-14	1997	2007	2009										X	240 ml/dt - 72 g a.s./ha	64.8		X	8 L/t	108		X
Gaucho FS ungefärbt	Imidacloprid	600 g/l	004794-00	2024-10-01	2001	2011	2013		X		117										X		108
Gasur / Gaucho 350 FS	Imidacloprid	350 g/l	004200-00	2024-06-30	1995	2005	2007										X	126 g a.s./ha - 70 g a.s./100 kg seeds - 180 kg seeds/ha	126
Imprimo	Imidacloprid	400 g/l	004680-00	2024-03-08	2002	2012	2014		X	90 g/U	117	117 g a.s./ha																		https://www.proplanta.de/Pflanzenschutzmittel/ abgelaufene_Mittel/
	Tefluthrin	17,85 g/l								4 g/U	5.2
Janus	beta-cyflutrin	80 g/l	005505-00	2024-04-21	2006	2018	2018		X	8 g/U	10.4
	Clothianidin	100 g/l								10 g/U	13	13 g a.s./ha or 100 ml /U
Janus Forte	beta-cyflutrin				2006	2013	2016		X	8 g/U	10.4
	Clothianidin									10 g/U	13
	Imidacloprid									10 g/U	13
Lumiposa	Cyantraniliprole	625 g/l	00A129-00	2024-11-26	2020	2027							X	max 40 ml/ha or 8 ml/100,000 Seeds	25
Mesurol FS 500	Methiocarb	500 g/l	043599-99	2024-05-26	1962 /1995	2020	2020														X	150 ml/U (50k Seeds) or: 36 g ai/Unit	189.75
Mesurol flüssig	Methiocarb	500 g/l	043599-00	2024-02-17	2006	2019	2020														X	150 ml/U	189.75
Monceren G	Imidacloprid	121 g/l	005960-00	2024-04-12	2007	2018	2018																		X	60 ml/dt	180	180 g a.s./ha
	Pencycuron	250 g/l																								180 g a.s./ha - 0.072 kg a.s./t max. 2.5 t potato seeds/ha	371.9
Modesto	beta-cyflutrin	80 g/l	005849-60	2024-08-19	2011	2013	2013						X	12,5 ml/kg	5
	Clothianidin	400 g/l													25	25 g a.s./ha
Montur	Imidacloprid	150.12 g/l	004558-00	2024-12-18	1998	2008	2010		X	100 mL/U	19.5
	Tefluthrin	39.96 g/l									5.2
Mundus	beta-cyflutrin	80 g/l	006377-00	2024-04-01	2014	2018	2018		X	8 g/U	10.4
	Clothianidin	300 g/l								30 g/U	39
Mundus forte	beta-cyflutrin				2014	2018	2018		X	8 g/U	10.4
	Clothianidin									30 g/U	39
	Imidacloprid									30 g/U	39
Poncho Beta	beta-cyflutrin	53 g/l	005495-00	2024-08-22	2005	2018	2018		X	8 g/U	10.4
	Clothianidin	400 g/l								60 g/U	78	78 g a.s./ha																		https://efsa.onlinelibrary.wiley.com/doi/epdf/10.2903/ j.efsa.2013.3066
Poncho Beta +	beta-cyflutrin	53 g/l			2005	2018	2018		X	8 g/U	10.4
	Clothianidin	400 g/l								60 g/U	78
	Imidacloprid	200 g/l								30 g/U	39
Poncho Pro	Clothianidin	600 g/l	005272-60	2024-07-13	2005	2007	2009														X	62.5 g a.i./U (50 k Körner) 104 ml/U	158.125
Poncho	Clothianidin	600 g/l	025272-00	2024-09-08	2004	2007	2009														X	62.5 g a.i./U (50 k Körner) 104 ml/U	158.125
Poncho ungefärbt	Clothianidin	600 g/l	025429-00	2024-09-08	2004	2018	2018		X		78	78 g a.s./ha									X	62.5 g a.i./U (50 k Körner) 104 ml/U	158.125
Signal 300 ES	Cypermethin	300 g/l	00A513-00	2024-12-11	2020	2024											X	440 ml/ha oder 200 ml/dt	132
Sombrero/SEEDOPRID 600 FS	Imidacloprid	600 g/l	006487-00	2024-05-10	2013	2018	2018		X	60 g/U 150 ml/ U	117																			https://www.bvl.bund.de/SharedDocs/Downloads/ 04_Pflanzenschutzmittel/01_zulassungsberichte/ 006487-00-00.pdf?__blob=publicationFile&v=4
Traffic	Imidacloprid	400 g/l	004681-00	2024-03-08	2002	2012	2014		X		78	78 g a.s. /ha
	Tefluthrin	25,4 g/l									5
Nuprid 600 FS	Imidacloprid	600 g/l	007357-00	2024-11-19	2015	2018	2018		X	150 ml/U	90
Carbosip	Carbofuran	50 g/kg	033915-00	2024-02-10	1995	2005	2007		X	30 g a.i./U	39
Carbosip blau	Carbofuran		052516-61	2024-01-21	2002	2004	2006		X	30 g a.i./U	39
BAY 13 180 I, Carbofuran-Wirkstoff zur Rübenpillie	Carbofuran	500,6 g/l	003955-00		1991	2001	2003		X	30 g a.i./U	39
Curaterr Granulat	Carbofuran	50 g/kg	052516-00	2024-03-01	1994	2004	2006		X		600	0.6 kg a.s./ha																		https://efsa.onlinelibrary.wiley.com/doi/pdf/10.2903/ j.efsa.2009.310r
